# Supplementary material for: Molecular adaptations underlying high-frequency hearing in the brain of CF bats species
Source: BMC Genomics. 2024 Mar 16;25:279. doi: 10.1186/s12864-024-10212-6 (PMC10943862; doi:10.1186/s12864-024-10212-6)
Supplement: Supplementary file 2 — Supplementary Material 2 [file 12864_2024_10212_MOESM2_ESM.xlsx]

## Sheet: R. ferrumequinum 1,426
Molecular adaptations underlying high-frequency hearing in the brain of CF bats species
Xintong Li 1, Hui Wang 1, *, Xue Wang 1, Mingyue Bao 1, Ruyi Sun 1, Wentao Dai 2, Keping Sun 2, Jiang Feng 1, 2, *
Table S5. Detailed information of all DEGs detected in the brains of R. ferrumequinum and M. pilosus.
Highly expressed genes in the brain of R. ferrumequinum compared with M. pilosus.
Gene id	MeanTPM (R. ferrumequinum)	MeanTPM (M. pilosus)	log2FoldChange	p Value	FDR	CDD	PFAM	KEGG	KOG	GO	NR	NT
TRINITY_DN131785_c9_g5	24.6672	11.6969	1.07647	1.75413e-06	7.67879e-06	cd10571, PH_beta_spectrin, Beta-spectrin pleckstrin homology (PH) domain. Beta spectrin binds actin and functions as a major component of the cytoskeleton underlying cellular membranes. Beta spectrin consists of multiple spectrin repeats followed by a PH domain, which binds to inositol-1,4,5-trisphosphate. The PH domain of beta-spectrin is thought to play a role in the association of spectrin wit…	pfam15410, PH_9, Pleckstrin homology domain. This Pleckstrin homology domain is found in some fungal species. 1.82e-08	-	KOG0517, KOG0517, KOG0517, Beta-spectrin [Cytoskeleton]. 6.69e-06	GO:0000165, MAPK cascade;GO:0000902, cell morphogenesis;GO:0000904, cell morphogenesis involved in differentiation;GO:0002376, immune system process;GO:0002520, immune system development;GO:0003674, molecular_function;GO:0003779, actin binding;GO:0005085, guanyl-nucleotide exchange factor activity;GO:0005088, Ras guanyl-nucleotide exchange factor activity;GO:0005488, binding;GO:0005515, protein b…	XP_032962741.1 spectrin beta chain, erythrocytic [Rhinolophus ferrumequinum] 5.88e-197	PREDICTED: Myotis myotis spectrin beta, erythrocytic (SPTB), transcript variant X2, mRNA 0.0
TRINITY_DN131785_c9_g3	22.8025	2.81382	3.01859	2.36592e-35	1.87763e-33	cd00176, SPEC, Spectrin repeats, found in several proteins involved in cytoskeletal structure; family members include spectrin, alpha-actinin and dystrophin; the spectrin repeat forms a three helix bundle with the second helix interrupted by proline in some sequences; the repeats are independent folding units; tandem repeats are found in differing numbers and arrange in an antiparallel manner to …	pfam00435, Spectrin, Spectrin repeat. Spectrin repeat-domains are found in several proteins involved in cytoskeletal structure. These include spectrin, alpha-actinin and dystrophin. The sequence repeat used in this family is taken from the structural repeat in reference. The spectrin domain- repeat forms a three helix bundle. The second helix is interrupted by proline in some sequences. The repea…	-	KOG0517, KOG0517, KOG0517, Beta-spectrin [Cytoskeleton]. 2.86e-08	GO:0000165, MAPK cascade;GO:0000902, cell morphogenesis;GO:0000904, cell morphogenesis involved in differentiation;GO:0002376, immune system process;GO:0002520, immune system development;GO:0003674, molecular_function;GO:0003779, actin binding;GO:0005085, guanyl-nucleotide exchange factor activity;GO:0005088, Ras guanyl-nucleotide exchange factor activity;GO:0005488, binding;GO:0005515, protein b…	KAF6352508.1 spectrin beta, erythrocytic [Rhinolophus ferrumequinum] 1.65e-301	PREDICTED: Myotis lucifugus spectrin beta, erythrocytic (SPTB), mRNA 0.0
TRINITY_DN131780_c4_g6	35.0491	8.98446	1.96387	7.01887e-123	3.69031e-120	cd03340, TCP1_eta, TCP-1 (CTT or eukaryotic type II) chaperonin family, eta subunit. Chaperonins are involved in productive folding of proteins. They share a common general morphology, a double toroid of 2 stacked rings. In contrast to bacterial group I chaperonins (GroEL), each ring of the eukaryotic cytosolic chaperonin (CTT) consists of eight different, but homologous subunits. Their common fu…	pfam00118, Cpn60_TCP1, TCP-1/cpn60 chaperonin family. This family includes members from the HSP60 chaperone family and the TCP-1 (T-complex protein) family. 1.71e-67	-	KOG0361, KOG0361, KOG0361, Chaperonin complex component, TCP-1 eta subunit (CCT7) [Posttranslational modification, protein turnover, chaperones]. 0.0	GO:0000003, reproduction;GO:0002199, zona pellucida receptor complex;GO:0003674, molecular_function;GO:0005488, binding;GO:0005515, protein binding;GO:0005575, cellular_component;GO:0005622, intracellular;GO:0005623, cell;GO:0005737, cytoplasm;GO:0005829, cytosol;GO:0005832, chaperonin-containing T-complex;GO:0005856, cytoskeleton;GO:0005874, microtubule;GO:0006457, protein folding;GO:0006458, 'd…	KAF6307680.1 chaperonin containing TCP1 subunit 7 [Myotis myotis] 1.88e-221	PREDICTED: Rhinolophus ferrumequinum F-box protein 41 (FBXO41), transcript variant X2, mRNA 0.0
TRINITY_DN131780_c4_g3	17.8106	3.45774	2.36483	5.99657e-08	3.17152e-07	-	-	-	-	GO:0000209, protein polyubiquitination;GO:0003674, molecular_function;GO:0003824, catalytic activity;GO:0004842, ubiquitin-protein transferase activity;GO:0005575, cellular_component;GO:0005622, intracellular;GO:0005623, cell;GO:0005737, cytoplasm;GO:0005829, cytosol;GO:0006464, cellular protein modification process;GO:0006807, nitrogen compound metabolic process;GO:0008150, biological_process;GO…	XP_036982227.1 F-box only protein 41 [Artibeus jamaicensis] 5.77e-71	PREDICTED: Rhinolophus ferrumequinum F-box protein 41 (FBXO41), transcript variant X2, mRNA 0.0
TRINITY_DN131780_c2_g3	87.9924	24.6049	1.83843	5.65011e-06	2.29496e-05	cd00176, SPEC, Spectrin repeats, found in several proteins involved in cytoskeletal structure; family members include spectrin, alpha-actinin and dystrophin; the spectrin repeat forms a three helix bundle with the second helix interrupted by proline in some sequences; the repeats are independent folding units; tandem repeats are found in differing numbers and arrange in an antiparallel manner to …	pfam00435, Spectrin, Spectrin repeat. Spectrin repeat-domains are found in several proteins involved in cytoskeletal structure. These include spectrin, alpha-actinin and dystrophin. The sequence repeat used in this family is taken from the structural repeat in reference. The spectrin domain- repeat forms a three helix bundle. The second helix is interrupted by proline in some sequences. The repea…	-	KOG0040, KOG0040, KOG0040, Ca2+-binding actin-bundling protein (spectrin), alpha chain (EF-Hand protein superfamily) [Cytoskeleton]. 8.65e-10	GO:0000003, reproduction;GO:0000226, microtubule cytoskeleton organization;GO:0000235, astral microtubule;GO:0000902, cell morphogenesis;GO:0000904, cell morphogenesis involved in differentiation;GO:0001558, regulation of cell growth;GO:0001578, microtubule bundle formation;GO:0001700, embryonic development via the syncytial blastoderm;GO:0001709, cell fate determination;GO:0001763, morphogenesis…	KAF6364323.1 dystonin [Rhinolophus ferrumequinum] 0.0	PREDICTED: Rhinolophus ferrumequinum dystonin (DST), transcript variant X22, mRNA 0.0
TRINITY_DN131779_c9_g1	13.6285	3.7064	1.87854	7.66387e-43	8.4488e-41	cd03715, RT_ZFREV_like, RT_ZFREV_like: A subfamily of reverse transcriptases (RTs) found in sequences similar to the intact endogenous retrovirus ZFERV from zebrafish and to Moloney murine leukemia virus RT. An RT gene is usually indicative of a mobile element such as a retrotransposon or retrovirus. RTs occur in a variety of mobile elements, including retrotransposons, retroviruses, group II int…	pfam02093, Gag_p30, Gag P30 core shell protein. According to Swiss-Prot annotation this protein is the viral core shell protein. P30 is essential for viral assembly. 7.87e-81	-	-	-	XP_032979045.1 LOW QUALITY PROTEIN: uncharacterized protein LOC117032036 [Rhinolophus ferrumequinum] 0.0	PREDICTED: Rhinolophus ferrumequinum uncharacterized LOC117032036 (LOC117032036), mRNA 0.0
TRINITY_DN131777_c4_g1	447.019	66.9666	2.73882	0	0	-	pfam04826, Arm_2, Armadillo-like. This domain contains armadillo-like repeats. Proteins containing this domain interact with numerous other proteins, through these interactions they are involved in a wide variety of processes including carcinogenesis, control of cellular ageing and survival, regulation of circadian rhythm and lysosomal sorting of G protein-coupled receptors. 2.19e-40	-	-	GO:0003008, system process;GO:0003674, molecular_function;GO:0005488, binding;GO:0005515, protein binding;GO:0005575, cellular_component;GO:0005622, intracellular;GO:0005623, cell;GO:0005634, nucleus;GO:0005654, nucleoplasm;GO:0005737, cytoplasm;GO:0005829, cytosol;GO:0007275, multicellular organism development;GO:0007399, nervous system development;GO:0007610, behavior;GO:0007611, learning or me…	XP_032958079.1 protein BHLHb9-like [Rhinolophus ferrumequinum] 5.64e-299	PREDICTED: Rhinolophus ferrumequinum protein BHLHb9-like (LOC117019954), transcript variant X1, mRNA 0.0
TRINITY_DN131772_c4_g7	17.4713	3.66268	2.25402	9.91452e-14	9.75163e-13	-	pfam09141, Talin_middle, Talin, middle domain. Members of this family adopt a structure consisting of five alpha helices that fold into a bundle. They contain a Vinculin binding site (VBS) composed of a hydrophobic surface spanning five turns of helix four. Activation of the VBS causes subsequent recruitment of Vinculin, which enables maturation of small integrin/talin complexes into more stable …	K06271-ko04611 Platelet activation;ko04510 Focal adhesion;ko04015 Rap1 signaling pathway	KOG4261, KOG4261, KOG4261, Talin [Cytoskeleton]. 8.70e-77	GO:0001708, cell fate specification;GO:0002119, nematode larval development;GO:0002164, larval development;GO:0005575, cellular_component;GO:0005576, extracellular region;GO:0005604, basement membrane;GO:0005605, basal lamina;GO:0005622, intracellular;GO:0005623, cell;GO:0005737, cytoplasm;GO:0005886, plasma membrane;GO:0007275, multicellular organism development;GO:0008150, biological_process;GO…	KAF6389183.1 talin 2 [Myotis myotis] 6.29e-145	PREDICTED: Myotis davidii talin 2 (TLN2), transcript variant X3, mRNA 0.0
TRINITY_DN131772_c3_g1	92.075	36.8197	1.32233	6.5746e-20	1.24065e-18	cd17173, FERM_F1_TLN1, FERM (Four.1 protein, Ezrin, Radixin, Moesin) domain, F1 sub-domain, found in Talin-1 (TLN1). TLN1 is a cytoskeletal protein that plays a pivotal role in regulating the activity of the integrin family of cell adhesion proteins by coupling them to F-actin. It functions as a focal adhesion protein involved in the attachment of the bacterium. It binds to multiple adhesion mole…	pfam04685, DUF608, Glycosyl-hydrolase family 116, catalytic region. This represents a family of archaeal, bacterial and eukaryotic glycosyl hydrolases, that belong to superfamily GH116. The primary catabolic pathway for glucosylceramide is catalysis by the lysosomal enzyme glucocerebrosidase. In higher eukaryotes, glucosylceramide is the precursor of glycosphingolipids, a complex group of ubiquit…	K17108-ko00511 Other glycan degradation;ko00600 Sphingolipid metabolism	KOG4261, KOG4261, KOG4261, Talin [Cytoskeleton]. 0.0	GO:0003674, molecular_function;GO:0003824, catalytic activity;GO:0004348, glucosylceramidase activity;GO:0004553, hydrolase activity, hydrolyzing O-glycosyl compounds;GO:0005575, cellular_component;GO:0005622, intracellular;GO:0005623, cell;GO:0005737, cytoplasm;GO:0005783, endoplasmic reticulum;GO:0005790, smooth endoplasmic reticulum;GO:0005886, plasma membrane;GO:0006082, organic acid metaboli…	XP_006758568.2 PREDICTED: LOW QUALITY PROTEIN: non-lysosomal glucosylceramidase [Myotis davidii] 0.0	PREDICTED: Pipistrellus kuhlii glucosylceramidase beta 2 (GBA2), mRNA 0.0
TRINITY_DN131771_c2_g1	7.17766	1.75963	2.02824	1.23794e-22	3.16212e-21	-	-	-	KOG0516, KOG0516, KOG0516, Dystonin, GAS (Growth-arrest-specific protein), and related proteins [Cytoskeleton]. 7.54e-13	GO:0000003, reproduction;GO:0000226, microtubule cytoskeleton organization;GO:0000235, astral microtubule;GO:0000902, cell morphogenesis;GO:0000904, cell morphogenesis involved in differentiation;GO:0001558, regulation of cell growth;GO:0001578, microtubule bundle formation;GO:0001700, embryonic development via the syncytial blastoderm;GO:0001709, cell fate determination;GO:0001763, morphogenesis…	XP_032971507.1 microtubule-actin cross-linking factor 1 isoform X20 [Rhinolophus ferrumequinum] 0.0	PREDICTED: Rhinolophus ferrumequinum microtubule actin crosslinking factor 1 (MACF1), transcript variant X26, mRNA 0.0
TRINITY_DN131770_c12_g3	11.3872	1.11428	3.35323	8.04925e-69	1.68418e-66	-	-	-	-	GO:0000003, reproduction;GO:0000768, syncytium formation by plasma membrane fusion;GO:0001655, urogenital system development;GO:0001667, ameboidal-type cell migration;GO:0001701, in utero embryonic development;GO:0002064, epithelial cell development;GO:0002065, columnar/cuboidal epithelial cell differentiation;GO:0002066, columnar/cuboidal epithelial cell development;GO:0003006, developmental pro…	KAB1266221.1 Protein TANC2 [Camelus dromedarius] 2.76e-60	PREDICTED: Rhinolophus ferrumequinum tetratricopeptide repeat, ankyrin repeat and coiled-coil containing 2 (TANC2), transcript variant X11, mRNA 0.0
TRINITY_DN131767_c2_g1	12.0692	3.40927	1.8238	2.5216e-14	2.63887e-13	cd01460, vWA_midasin, VWA_Midasin: Midasin is a member of the AAA ATPase family. The proteins of this family are unified by their common archetectural organization that is based upon a conserved ATPase domain. The AAA domain of midasin contains six tandem AAA protomers. The AAA domains in midasin is followed by a D/E rich domain that is following by a VWA domain. The members of this subgroup have…	-	K14572-ko03008 Ribosome biogenesis in eukaryotes	KOG1808, KOG1808, KOG1808, AAA ATPase containing von Willebrand factor type A (vWA) domain [General function prediction only]. 3.17e-30	GO:0000027, ribosomal large subunit assembly;GO:0003674, molecular_function;GO:0003824, catalytic activity;GO:0005488, binding;GO:0005515, protein binding;GO:0005575, cellular_component;GO:0005622, intracellular;GO:0005623, cell;GO:0005634, nucleus;GO:0005730, nucleolus;GO:0005737, cytoplasm;GO:0005829, cytosol;GO:0005856, cytoskeleton;GO:0006139, nucleobase-containing compound metabolic process;…	VTJ71582.1 Hypothetical predicted protein [Marmota monax] 5.64e-100	PREDICTED: Myotis lucifugus midasin AAA ATPase 1 (MDN1), mRNA 0.0
TRINITY_DN131767_c1_g2	12.492	1.51323	3.0453	9.16499e-29	4.49589e-27	cd01460, vWA_midasin, VWA_Midasin: Midasin is a member of the AAA ATPase family. The proteins of this family are unified by their common archetectural organization that is based upon a conserved ATPase domain. The AAA domain of midasin contains six tandem AAA protomers. The AAA domains in midasin is followed by a D/E rich domain that is following by a VWA domain. The members of this subgroup have…	-	K14572-ko03008 Ribosome biogenesis in eukaryotes	KOG1808, KOG1808, KOG1808, AAA ATPase containing von Willebrand factor type A (vWA) domain [General function prediction only]. 3.47e-61	GO:0000027, ribosomal large subunit assembly;GO:0003674, molecular_function;GO:0003824, catalytic activity;GO:0005488, binding;GO:0005515, protein binding;GO:0005575, cellular_component;GO:0005622, intracellular;GO:0005623, cell;GO:0005634, nucleus;GO:0005730, nucleolus;GO:0005737, cytoplasm;GO:0005829, cytosol;GO:0005856, cytoskeleton;GO:0006139, nucleobase-containing compound metabolic process;…	XP_032952991.1 midasin isoform X2 [Rhinolophus ferrumequinum] 3.58e-247	PREDICTED: Rhinolophus ferrumequinum midasin AAA ATPase 1 (MDN1), transcript variant X2, mRNA 0.0
TRINITY_DN131766_c3_g1	11.9846	1.72876	2.79337	1.64855e-06	7.24059e-06	-	pfam00520, Ion_trans, Ion transport protein. This family contains sodium, potassium and calcium ion channels. This family is 6 transmembrane helices in which the last two helices flank a loop which determines ion selectivity. In some sub-families (e.g. Na channels) the domain is repeated four times, whereas in others (e.g. K channels) the protein forms as a tetramer in the membrane. 6.60e-07	-	KOG2301, KOG2301, KOG2301, Voltage-gated Ca2+ channels, alpha1 subunits [Inorganic ion transport and metabolism, Signal transduction mechanisms]. 5.97e-37	GO:0001508, action potential;GO:0001518, voltage-gated sodium channel complex;GO:0003008, system process;GO:0003674, molecular_function;GO:0005215, transporter activity;GO:0005216, ion channel activity;GO:0005248, voltage-gated sodium channel activity;GO:0005261, cation channel activity;GO:0005272, sodium channel activity;GO:0005488, binding;GO:0005575, cellular_component;GO:0005622, intracellula…	OWJ99977.1 hypothetical protein Celaphus_00015828, partial [Cervus elaphus hippelaphus] 1.56e-72	PREDICTED: Rhinolophus ferrumequinum sodium voltage-gated channel alpha subunit 8 (SCN8A), transcript variant X3, mRNA 0.0
TRINITY_DN131764_c5_g1	19.0566	8.19216	1.21797	1.49524e-136	9.11818e-134	cd01856, YlqF, Circularly permuted YlqF GTPase. Proteins of the YlqF family contain all sequence motifs typical of the vast class of P-loop-containing GTPases, but show a circular permutation, with a G4-G1-G3 pattern of motifs as opposed to the regular G1-G3-G4 pattern seen in most GTPases. The YlqF subfamily is represented in all eukaryotes as well as a phylogenetically diverse array of bacteria…	-	-	KOG2485, KOG2485, KOG2485, Conserved ATP/GTP binding protein [General function prediction only]. 9.93e-06	GO:0000313, organellar ribosome;GO:0003674, molecular_function;GO:0003824, catalytic activity;GO:0003924, GTPase activity;GO:0005575, cellular_component;GO:0005622, intracellular;GO:0005623, cell;GO:0005737, cytoplasm;GO:0005739, mitochondrion;GO:0005740, mitochondrial envelope;GO:0005743, mitochondrial inner membrane;GO:0005759, mitochondrial matrix;GO:0005761, mitochondrial ribosome;GO:0005840,…	KAF6317499.1 hypothetical protein mRhiFer1_008542 [Rhinolophus ferrumequinum] 6.62e-137	PREDICTED: Rhinolophus ferrumequinum shadow of prion protein (SPRN), mRNA 0.0
TRINITY_DN131764_c4_g1	16.9347	4.77084	1.82766	1.8356e-24	5.78951e-23	-	-	-	-	-	EPY83545.1 hypothetical protein CB1_000552017 [Camelus ferus] 2.12e-12	PREDICTED: Eptesicus fuscus musashi RNA binding protein 2 (MSI2), transcript variant X11, mRNA 0.0
TRINITY_DN131760_c1_g2	43.2032	20.9728	1.04262	5.17259e-14	5.23256e-13	-	pfam02145, Rap_GAP, Rap/ran-GAP. 5.23e-09	K07207-ko04910 Insulin signaling pathway;ko04072 Phospholipase D signaling pathway;ko04150 mTOR signaling pathway;ko04152 AMPK signaling pathway;ko04115 p53 signaling pathway;ko04919 Thyroid hormone signaling pathway;ko04151 PI3K-Akt signaling pathway;ko04211 Longevity regulating pathway - mammal	KOG3687, KOG3687, KOG3687, Tuberin - Rap/ran-GTPase-activating protein [Cell cycle control, cell division, chromosome partitioning, Signal transduction mechanisms]. 6.77e-72	GO:0000003, reproduction;GO:0000323, lytic vacuole;GO:0001558, regulation of cell growth;GO:0001666, response to hypoxia;GO:0001838, embryonic epithelial tube formation;GO:0001841, neural tube formation;GO:0001843, neural tube closure;GO:0001932, regulation of protein phosphorylation;GO:0001933, negative regulation of protein phosphorylation;GO:0001934, positive regulation of protein phosphorylat…	KAF6491375.1 TSC complex subunit 2 [Molossus molossus] 6.57e-117	PREDICTED: Myotis myotis polycystin 1, transient receptor potential channel interacting (PKD1), transcript variant X3, mRNA 0.0
TRINITY_DN131758_c3_g2	78.5149	28.3591	1.46916	9.19127e-42	9.75249e-40	-	-	-	-	GO:0000166, nucleotide binding;GO:0003674, molecular_function;GO:0003676, nucleic acid binding;GO:0003677, DNA binding;GO:0005488, binding;GO:0008150, biological_process;GO:0008284, positive regulation of cell proliferation;GO:0008327, methyl-CpG binding;GO:0009893, positive regulation of metabolic process;GO:0010604, positive regulation of macromolecule metabolic process;GO:0010638, positive reg…	XP_025852874.1 chromatin target of PRMT1 protein isoform X8 [Vulpes vulpes] 1.09e-68	Homo sapiens cDNA, FLJ99885 0.0
TRINITY_DN131753_c6_g1	62.5843	30.6189	1.03138	4.16818e-28	1.92172e-26	cd12032, SH3_DLG2, Src Homology 3 domain of Disks Large homolog 2. DLG2, also called postsynaptic density-93 (PSD93) or Channel-associated protein of synapse-110 (chapsyn 110), is a scaffolding protein that clusters at synapses and plays an important role in synaptic development and plasticity. The DLG2 delta isoform binds inwardly rectifying potassium Kir2 channels, which determine resting membr…	pfam00625, Guanylate_kin, Guanylate kinase. 1.45e-44	K12075-ko04390 Hippo signaling pathway	KOG0708, KOG0708, KOG0708, Membrane-associated guanylate kinase MAGUK (contains PDZ, SH3, HOOK and GUK domains) [Nucleotide transport and metabolism]. 1.88e-105	GO:0000003, reproduction;GO:0000122, negative regulation of transcription by RNA polymerase II;GO:0000226, microtubule cytoskeleton organization;GO:0001501, skeletal system development;GO:0001654, eye development;GO:0001655, urogenital system development;GO:0001657, ureteric bud development;GO:0001658, branching involved in ureteric bud morphogenesis;GO:0001736, establishment of planar polarity;G…	XP_036751320.1 disks large homolog 2 isoform X3 [Manis pentadactyla] 0.0	PREDICTED: Myotis myotis discs large MAGUK scaffold protein 2 (DLG2), transcript variant X12, mRNA 0.0
TRINITY_DN131752_c7_g2	6.30385	2.65075	1.24983	3.65654e-08	1.98425e-07	-	-	-	-	GO:0001775, cell activation;GO:0002252, immune effector process;GO:0002263, cell activation involved in immune response;GO:0002274, myeloid leukocyte activation;GO:0002275, myeloid cell activation involved in immune response;GO:0002283, neutrophil activation involved in immune response;GO:0002366, leukocyte activation involved in immune response;GO:0002376, immune system process;GO:0002443, leuko…	KAF6345981.1 ubiquitin protein ligase E3 component n-recognin 4 [Rhinolophus ferrumequinum] 1.04e-28	PREDICTED: Rhinolophus ferrumequinum ubiquitin protein ligase E3 component n-recognin 4 (UBR4), mRNA 0.0
TRINITY_DN131746_c5_g1	165.784	69.539	1.25342	4.60396e-161	3.72036e-158	cd12761, RRM1_hnRNPA1, RNA recognition motif 1 (RRM1) found in heterogeneous nuclear ribonucleoprotein A1 (hnRNP A1) and similar proteins. This subgroup corresponds to the RRM1 of hnRNP A1, also termed helix-destabilizing protein, or single-strand RNA-binding protein, or hnRNP core protein A1, and is an abundant eukaryotic nuclear RNA-binding protein that may modulate splice site selection in pre…	pfam00076, RRM_1, RNA recognition motif. (a.k.a. RRM, RBD, or RNP domain). The RRM motif is probably diagnostic of an RNA binding protein. RRMs are found in a variety of RNA binding proteins, including various hnRNP proteins, proteins implicated in regulation of alternative splicing, and protein components of snRNPs. The motif also appears in a few single stranded DNA binding proteins. The RRM st…	K12741-ko03040 Spliceosome	KOG4205, KOG4205, KOG4205, RNA-binding protein musashi/mRNA cleavage and polyadenylation factor I complex, subunit HRP1 [RNA processing and modification]. 4.39e-17	GO:0000003, reproduction;GO:0000375, RNA splicing, via transesterification reactions;GO:0000377, RNA splicing, via transesterification reactions with bulged adenosine as nucleophile;GO:0000381, regulation of alternative mRNA splicing, via spliceosome;GO:0000398, mRNA splicing, via spliceosome;GO:0000781, chromosome, telomeric region;GO:0000785, chromatin;GO:0000792, heterochromatin;GO:0001654, ey…	XP_019284359.1 PREDICTED: heterogeneous nuclear ribonucleoprotein A1-like [Panthera pardus] 1.93e-184	PREDICTED: Lynx canadensis heterogeneous nuclear ribonucleoprotein A1 (HNRNPA1), transcript variant X5, misc_RNA 0.0
TRINITY_DN131745_c1_g2	43.9094	6.92671	2.66429	6.88193e-18	1.04976e-16	-	pfam12030, DUF3517, Domain of unknown function (DUF3517). This presumed domain is functionally uncharacterized. This domain is found in eukaryotes. This domain is about 340 amino acids in length. This domain is found associated with pfam00443. 1.29e-29	-	KOG1866, KOG1866, KOG1866, Ubiquitin carboxyl-terminal hydrolase [Posttranslational modification, protein turnover, chaperones]. 3.12e-99	GO:0000003, reproduction;GO:0001654, eye development;GO:0001700, embryonic development via the syncytial blastoderm;GO:0001745, compound eye morphogenesis;GO:0003002, regionalization;GO:0003674, molecular_function;GO:0003824, catalytic activity;GO:0004843, thiol-dependent ubiquitin-specific protease activity;GO:0005488, binding;GO:0005515, protein binding;GO:0005575, cellular_component;GO:0005622…	AAH46205.1 USP9X protein, partial [Homo sapiens] 6.90e-131	PREDICTED: Pteropus alecto probable ubiquitin carboxyl-terminal hydrolase FAF-X (LOC102898205), mRNA 0.0
TRINITY_DN131742_c1_g4	14.5798	2.81447	2.37303	1.26622e-65	2.48756e-63	-	pfam09258, Glyco_transf_64, Glycosyl transferase family 64 domain. Members of this family catalyze the transfer reaction of N-acetylglucosamine and N-acetylgalactosamine from the respective UDP-sugars to the non-reducing end of [glucuronic acid]beta 1-3[galactose]beta 1-O-naphthalenemethanol, an acceptor substrate analog of the natural common linker of various glycosylaminoglycans. They are also …	K02370-ko00534 Glycosaminoglycan biosynthesis - heparan sulfate / heparin	KOG2264, KOG2264, KOG2264, Exostosin EXT1L [Signal transduction mechanisms]. 0.0	GO:0000271, polysaccharide biosynthetic process;GO:0001558, regulation of cell growth;GO:0001888, glucuronyl-galactosyl-proteoglycan 4-alpha-N-acetylglucosaminyltransferase activity;GO:0003674, molecular_function;GO:0003824, catalytic activity;GO:0005575, cellular_component;GO:0005622, intracellular;GO:0005623, cell;GO:0005737, cytoplasm;GO:0005783, endoplasmic reticulum;GO:0005789, endoplasmic r…	XP_032990308.1 exostosin-like 3 [Rhinolophus ferrumequinum] 0.0	PREDICTED: Rhinolophus ferrumequinum exostosin like glycosyltransferase 3 (EXTL3), transcript variant X2, mRNA 0.0
TRINITY_DN131738_c7_g1	47.4178	10.225	2.21333	8.32139e-91	2.64031e-88	cd00066, G-alpha, Alpha subunit of G proteins (guanine nucleotide binding). The alpha subunit of G proteins contains the guanine nucleotide binding site. The heterotrimeric GNP-binding proteins are signal transducers that communicate signals from many hormones, neurotransmitters, chemokines, and autocrine and paracrine factors. Extracellular signals are received by receptors, which activate the G…	pfam00503, G-alpha, G-protein alpha subunit. G proteins couple receptors of extracellular signals to intracellular signaling pathways. The G protein alpha subunit binds guanyl nucleotide and is a weak GTPase. A set of residues that are unique to G-alpha as compared to its ancestor the Arf-like family form a ring of residues centered on the nucleotide binding site. A Ggamma is found fused to an in…	K04346-ko04072 Phospholipase D signaling pathway;ko04071 Sphingolipid signaling pathway;ko04022 cGMP - PKG signaling pathway;ko04730 Long-term depression;ko04810 Regulation of actin cytoskeleton;ko04270 Vascular smooth muscle contraction;ko04010 MAPK signaling pathway	KOG0082, KOG0082, KOG0082, G-protein alpha subunit (small G protein superfamily) [Cell cycle control, cell division, chromosome partitioning, Signal transduction mechanisms]. 1.47e-08	GO:0001664, G-protein coupled receptor binding;GO:0001701, in utero embryonic development;GO:0001775, cell activation;GO:0003674, molecular_function;GO:0003824, catalytic activity;GO:0003924, GTPase activity;GO:0005102, signaling receptor binding;GO:0005488, binding;GO:0005515, protein binding;GO:0005575, cellular_component;GO:0005622, intracellular;GO:0005623, cell;GO:0005834, heterotrimeric G-p…	XP_017750178.1 PREDICTED: guanine nucleotide-binding protein subunit alpha-12 isoform X1 [Rhinopithecus bieti] 1.75e-199	PREDICTED: Rhinolophus ferrumequinum G protein subunit alpha 12 (GNA12), transcript variant X1, mRNA 2.87e-83
TRINITY_DN131736_c10_g1	14.8907	4.48775	1.73035	9.00782e-06	3.55092e-05	cd00131, PAX, Paired Box domain. 2.30e-59	pfam00292, PAX, 'Paired box' domain. 1.48e-64	K08031-ko04550 Signaling pathways regulating pluripotency of stem cells	KOG0849, KOG0849, KOG0849, Transcription factor PRD and related proteins, contain PAX and HOX domains [Transcription]. 4.79e-74	GO:0000003, reproduction;GO:0000122, negative regulation of transcription by RNA polymerase II;GO:0000132, establishment of mitotic spindle orientation;GO:0000226, microtubule cytoskeleton organization;GO:0000228, nuclear chromosome;GO:0000278, mitotic cell cycle;GO:0000785, chromatin;GO:0000790, nuclear chromatin;GO:0000902, cell morphogenesis;GO:0000904, cell morphogenesis involved in different…	XP_005401827.1 PREDICTED: paired box protein Pax-6 isoform X2 [Chinchilla lanigera] 1.20e-299	Macaca mulatta paired box 6 (PAX6), mRNA 1.51e-172
TRINITY_DN131735_c11_g7	25.5941	3.69341	2.79278	5.04333e-18	7.79744e-17	-	-	-	-	GO:0003674, molecular_function;GO:0003676, nucleic acid binding;GO:0003723, RNA binding;GO:0003727, single-stranded RNA binding;GO:0003729, mRNA binding;GO:0005488, binding;GO:0005515, protein binding;GO:0005575, cellular_component;GO:0005622, intracellular;GO:0005623, cell;GO:0005634, nucleus;GO:0005654, nucleoplasm;GO:0005730, nucleolus;GO:0005737, cytoplasm;GO:0008143, poly(A) binding;GO:00081…	KAF6352807.1 zinc finger CCCH-type containing 14 [Rhinolophus ferrumequinum] 9.49e-132	PREDICTED: Hipposideros armiger zinc finger CCCH-type containing 14 (ZC3H14), transcript variant X4, mRNA 0.0
TRINITY_DN131735_c11_g5	12.244	4.53049	1.43434	8.80845e-27	3.55546e-25	-	-	-	KOG2106, KOG2106, KOG2106, Uncharacterized conserved protein, contains HELP and WD40 domains [Function unknown]. 5.28e-06	GO:0003674, molecular_function;GO:0005488, binding;GO:0005515, protein binding;GO:0005575, cellular_component;GO:0005622, intracellular;GO:0005623, cell;GO:0005856, cytoskeleton;GO:0008017, microtubule binding;GO:0008092, cytoskeletal protein binding;GO:0015630, microtubule cytoskeleton;GO:0015631, tubulin binding;GO:0043226, organelle;GO:0043228, non-membrane-bounded organelle;GO:0043229, intrac…	BAC31743.1 unnamed protein product [Mus musculus] 1.53e-46	PREDICTED: Myotis myotis EMAP like 5 (EML5), transcript variant X5, mRNA 1.24e-71
TRINITY_DN131734_c4_g3	68.0675	16.9651	2.00439	4.86272e-08	2.59907e-07	cd03863, M14_CPD_II, Peptidase M14 carboxypeptidase subfamily N/E-like; Carboxypeptidase D, domain II subgroup. The second carboxypeptidase (CP)-like domain of Carboxypeptidase D (CPD; EC 3.4.17.22), domain II. CPD differs from all other metallocarboxypeptidases in that it contains multiple CP-like domains. CPD belongs to the N/E-like subfamily of the M14 family of metallocarboxypeptidases (MCPs)…	pfam00246, Peptidase_M14, Zinc carboxypeptidase. 9.64e-19	-	KOG2649, KOG2649, KOG2649, Zinc carboxypeptidase [General function prediction only]. 3.52e-66	GO:0003674, molecular_function;GO:0003824, catalytic activity;GO:0004180, carboxypeptidase activity;GO:0004181, metallocarboxypeptidase activity;GO:0004185, serine-type carboxypeptidase activity;GO:0005488, binding;GO:0005515, protein binding;GO:0005575, cellular_component;GO:0005576, extracellular region;GO:0005615, extracellular space;GO:0005622, intracellular;GO:0005623, cell;GO:0005634, nucle…	XP_032945814.1 carboxypeptidase D [Rhinolophus ferrumequinum] 0.0	PREDICTED: Myotis myotis carboxypeptidase D (CPD), transcript variant X3, mRNA 0.0
TRINITY_DN131731_c1_g2	102.38	11.9892	3.09412	3.79825e-54	5.70051e-52	cd19501, RecA-like_FtsH, ATP-dependent zinc metalloprotease FtsH. FtsH ATPase is a processive, ATP-dependent zinc metallopeptidase for both cytoplasmic and membrane proteins. It is anchored to the cytoplasmic membrane such that the amino- and carboxy-termini are exposed to the cytoplasm. It presents a membrane-bound hexameric structure that is able to unfold and degrade protein substrates. It is …	pfam00004, AAA, ATPase family associated with various cellular activities (AAA). AAA family proteins often perform chaperone-like functions that assist in the assembly, operation, or disassembly of protein complexes. 5.35e-34	K08955-ko04139 Regulation of mitophagy - yeast	KOG0734, KOG0734, KOG0734, AAA+-type ATPase containing the peptidase M41 domain [Posttranslational modification, protein turnover, chaperones]. 0.0	GO:0003674, molecular_function;GO:0003824, catalytic activity;GO:0004176, ATP-dependent peptidase activity;GO:0005575, cellular_component;GO:0005622, intracellular;GO:0005623, cell;GO:0005634, nucleus;GO:0005654, nucleoplasm;GO:0005737, cytoplasm;GO:0005739, mitochondrion;GO:0005740, mitochondrial envelope;GO:0005743, mitochondrial inner membrane;GO:0006508, proteolysis;GO:0006515, protein qualit…	XP_005857021.1 PREDICTED: ATP-dependent zinc metalloprotease YME1L1 [Myotis brandtii] 0.0	PREDICTED: Myotis davidii YME1 like 1 ATPase (YME1L1), mRNA 0.0
TRINITY_DN131722_c3_g1	37.0603	17.5916	1.07499	2.72432e-08	1.50092e-07	-	pfam15440, THRAP3_BCLAF1, THRAP3/BCLAF1 family. This family includes thyroid hormone receptor-associated protein 3 (THRAP3), which is a spliceosome component and a subunit of the TRAP complex which plays a role in pre-mRNA splicing and in mRNA decay. It also includes the transcriptional repressor Bcl-2-associated transcription factor 1 (BCLAF1). 7.98e-56	-	-	GO:0000266, mitochondrial fission;GO:0003674, molecular_function;GO:0003676, nucleic acid binding;GO:0003677, DNA binding;GO:0005488, binding;GO:0005575, cellular_component;GO:0005622, intracellular;GO:0005623, cell;GO:0005634, nucleus;GO:0005654, nucleoplasm;GO:0005737, cytoplasm;GO:0005739, mitochondrion;GO:0006091, generation of precursor metabolites and energy;GO:0006355, regulation of transc…	XP_032953459.1 bcl-2-associated transcription factor 1 isoform X2 [Rhinolophus ferrumequinum] 0.0	PREDICTED: Rhinolophus ferrumequinum BCL2 associated transcription factor 1 (BCLAF1), transcript variant X1, mRNA 0.0
TRINITY_DN131718_c4_g2	2.22802	1.0147	1.13471	5.22689e-05	0.000183084	cd15695, ePHD1_KMT2D, Extended PHD finger 1 found in histone-lysine N-methyltransferase 2D (KMT2D). The extended plant homeodomain (ePHD) zinc finger is characterized as Cys2HisCys5HisCys2His. This model corresponds to the first ePHD finger of KMT2D. KMT2D, also termed ALL1-related protein (ALR), is encoded by the gene that was named myeloid/lymphoid or mixed-lineage leukemia 4 (MLL4), a fourth h…	-	K09187-ko00310 Lysine degradation	KOG4443, KOG4443, KOG4443, Putative transcription factor HALR/MLL3, involved in embryonic development [General function prediction only]. 1.07e-17	GO:0000003, reproduction;GO:0000981, RNA polymerase II transcription factor activity, sequence-specific DNA binding;GO:0001067, regulatory region nucleic acid binding;GO:0001555, oocyte growth;GO:0001701, in utero embryonic development;GO:0002682, regulation of immune system process;GO:0003006, developmental process involved in reproduction;GO:0003674, molecular_function;GO:0003676, nucleic acid …	XP_024431122.1 histone-lysine N-methyltransferase 2D isoform X5 [Desmodus rotundus] 5.61e-257	PREDICTED: Equus asinus lysine (K)-specific methyltransferase 2D (KMT2D), mRNA 0.0
TRINITY_DN131712_c9_g1	23.1465	7.17241	1.69027	4.57329e-06	1.88469e-05	-	-	-	KOG1788, KOG1788, KOG1788, Uncharacterized conserved protein [Function unknown]. 1.95e-15	GO:0000226, microtubule cytoskeleton organization;GO:0000306, extrinsic component of vacuolar membrane;GO:0000323, lytic vacuole;GO:0000421, autophagosome membrane;GO:0001578, microtubule bundle formation;GO:0001654, eye development;GO:0003674, molecular_function;GO:0003824, catalytic activity;GO:0003831, beta-N-acetylglucosaminylglycopeptide beta-1,4-galactosyltransferase activity;GO:0005488, bi…	XP_036194403.1 WD repeat and FYVE domain-containing protein 3 isoform X8 [Myotis myotis] 0.0	PREDICTED: Rhinolophus ferrumequinum WD repeat and FYVE domain containing 3 (WDFY3), transcript variant X7, mRNA 0.0
TRINITY_DN131707_c2_g2	19.0309	3.03245	2.64979	1.77837e-37	1.58459e-35	-	-	-	-	GO:0000122, negative regulation of transcription by RNA polymerase II;GO:0000976, transcription regulatory region sequence-specific DNA binding;GO:0000977, RNA polymerase II regulatory region sequence-specific DNA binding;GO:0000978, RNA polymerase II proximal promoter sequence-specific DNA binding;GO:0000981, RNA polymerase II transcription factor activity, sequence-specific DNA binding;GO:00009…	XP_021064491.1 uncharacterized protein LOC110329255 [Mus pahari] 8.42e-41	PREDICTED: Rhinolophus ferrumequinum transcription factor Maf-like (LOC117024820), mRNA 0.0
TRINITY_DN131702_c3_g5	3.39499	1.37831	1.3005	3.07897e-36	2.57036e-34	sd00017, ZF_C2H2, Zinc finger, C2H2 type. The C2H2 zinc finger is a classical zinc finger domain. C2H2-type zinc fingers are ubiquitous; more than 1% of all mammalian proteins are predicted to contain at least one zinc finger. They often function as DNA or protein binding structural motifs, such as in eukaryotic transcription factors, and therefore they play important roles in cellular processes …	-	-	KOG2462, KOG2462, KOG2462, C2H2-type Zn-finger protein [Transcription]. 5.16e-08	GO:0003674, molecular_function;GO:0003824, catalytic activity;GO:0003964, RNA-directed DNA polymerase activity;GO:0006139, nucleobase-containing compound metabolic process;GO:0006259, DNA metabolic process;GO:0006278, RNA-dependent DNA biosynthetic process;GO:0006725, cellular aromatic compound metabolic process;GO:0006807, nitrogen compound metabolic process;GO:0008150, biological_process;GO:000…	KAF0878079.1 LORF2 protein, partial [Crocuta crocuta] 3.91e-13	PREDICTED: Rhinolophus ferrumequinum zinc finger protein 197 (ZNF197), transcript variant X7, mRNA 0.0
TRINITY_DN131702_c2_g1	13.7783	2.84445	2.27618	5.26175e-20	1.00248e-18	sd00017, ZF_C2H2, Zinc finger, C2H2 type. The C2H2 zinc finger is a classical zinc finger domain. C2H2-type zinc fingers are ubiquitous; more than 1% of all mammalian proteins are predicted to contain at least one zinc finger. They often function as DNA or protein binding structural motifs, such as in eukaryotic transcription factors, and therefore they play important roles in cellular processes …	pfam01352, KRAB, KRAB box. The KRAB domain (or Kruppel-associated box) is present in about a third of zinc finger proteins containing C2H2 fingers. The KRAB domain is found to be involved in protein-protein interactions. The KRAB domain is generally encoded by two exons. The regions coded by the two exons are known as KRAB-A and KRAB-B. The A box plays an important role in repression by binding t…	-	KOG2462, KOG2462, KOG2462, C2H2-type Zn-finger protein [Transcription]. 1.06e-12	GO:0000981, RNA polymerase II transcription factor activity, sequence-specific DNA binding;GO:0003674, molecular_function;GO:0003700, DNA binding transcription factor activity;GO:0006355, regulation of transcription, DNA-templated;GO:0006357, regulation of transcription by RNA polymerase II;GO:0008150, biological_process;GO:0009889, regulation of biosynthetic process;GO:0010468, regulation of gen…	XP_032990756.1 zinc finger protein 555-like isoform X2 [Rhinolophus ferrumequinum] 4.28e-107	PREDICTED: Rhinolophus ferrumequinum zinc finger protein 555-like (LOC117038168), transcript variant X2, mRNA 0.0
TRINITY_DN131698_c5_g1	4.19188	1.56404	1.42232	0.000122691	0.000403081	-	-	-	-	-	XP_032203622.1 transcription initiation factor TFIID subunit 4-like [Mustela erminea] 1.72e-45	PREDICTED: Pan paniscus translation initiation factor IF-2-like (LOC117975315), mRNA 0.0
TRINITY_DN131693_c1_g4	20.1786	7.61671	1.40558	6.42466e-50	8.65982e-48	cd00054, EGF_CA, Calcium-binding EGF-like domain, present in a large number of membrane-bound and extracellular (mostly animal) proteins. Many of these proteins require calcium for their biological function and calcium-binding sites have been found to be located at the N-terminus of particular EGF-like domains; calcium-binding may be crucial for numerous protein-protein interactions. Six conserve…	-	-	KOG1219, KOG1219, KOG1219, Uncharacterized conserved protein, contains laminin, cadherin and EGF domains [Signal transduction mechanisms]. 1.92e-07	GO:0000003, reproduction;GO:0000278, mitotic cell cycle;GO:0001501, skeletal system development;GO:0001654, eye development;GO:0001666, response to hypoxia;GO:0001701, in utero embryonic development;GO:0001709, cell fate determination;GO:0001745, compound eye morphogenesis;GO:0001775, cell activation;GO:0002009, morphogenesis of an epithelium;GO:0002065, columnar/cuboidal epithelial cell differen…	XP_032964797.1 protein jagged-2 isoform X4 [Rhinolophus ferrumequinum] 1.17e-192	PREDICTED: Phyllostomus discolor jagged canonical Notch ligand 2 (JAG2), mRNA 3.12e-84
TRINITY_DN131689_c11_g2	23.1479	6.75838	1.77613	7.60787e-07	3.49774e-06	-	pfam04118, Dopey_N, Dopey, N-terminal. DopA is the founding member of the Dopey family and is required for correct cell morphology and spatiotemporal organisation of multicellular structures in the filamentous fungus Aspergillus nidulans. DopA homologs are found in mammals. S. cerevisiae DOP1 is essential for viability and, affects cellular morphogenesis. 3.42e-77	-	KOG3613, KOG3613, KOG3613, Dopey and related predicted leucine zipper transcription factors [Transcription]. 1.64e-22	GO:0005575, cellular_component;GO:0005622, intracellular;GO:0005623, cell;GO:0005737, cytoplasm;GO:0005768, endosome;GO:0005794, Golgi apparatus;GO:0005802, trans-Golgi network;GO:0006810, transport;GO:0006892, post-Golgi vesicle-mediated transport;GO:0006895, Golgi to endosome transport;GO:0008150, biological_process;GO:0012505, endomembrane system;GO:0016192, vesicle-mediated transport;GO:00164…	XP_032954144.1 protein dopey-1 isoform X1 [Rhinolophus ferrumequinum] 0.0	PREDICTED: Rhinolophus ferrumequinum DOP1 leucine zipper like protein A (DOP1A), transcript variant X1, mRNA 0.0
TRINITY_DN131681_c5_g1	13.7314	1.14142	3.58859	2.64366e-05	9.69651e-05	-	-	-	-	-	KAF6104159.1 hypothetical protein HJG60_011177 [Phyllostomus discolor] 1.52e-26	Rhinolophus ferrumequinum clone VMRC7-71A7, complete sequence 1.91e-120
TRINITY_DN131675_c3_g1	33.1831	10.9461	1.60003	2.37582e-45	2.83234e-43	-	-	-	-	GO:0003008, system process;GO:0003674, molecular_function;GO:0003676, nucleic acid binding;GO:0003723, RNA binding;GO:0003729, mRNA binding;GO:0005102, signaling receptor binding;GO:0005488, binding;GO:0005515, protein binding;GO:0005575, cellular_component;GO:0005622, intracellular;GO:0005623, cell;GO:0005856, cytoskeleton;GO:0006417, regulation of translation;GO:0007275, multicellular organism …	KAF6371876.1 hypothetical protein mRhiFer1_007074 [Rhinolophus ferrumequinum] 2.06e-135	PREDICTED: Rhinolophus ferrumequinum janus kinase and microtubule interacting protein 1 (JAKMIP1), transcript variant X6, mRNA 0.0
TRINITY_DN131664_c5_g1	16.8525	3.58402	2.23331	1.87318e-06	8.16465e-06	cd21025, IgC1_MHC_Ib_HLA-Cw3-4, Class Ib major histocompatibility complex (MHC) immunoglobulin domain of HLA-Cw3 and HLA-Cw4; member of the C1-set of Ig superfamily (IgSF) domains. The members here are composed of the Class Ib major histocompatibility complex (MHC) immunoglobulin domain of HLA-Cw3 and HLA-Cw4. HLA-C belongs to the MHC class I heavy chain receptors. The C receptor is a heterodimer…	-	K06751-ko04144 Endocytosis;ko04145 Phagosome;ko04514 Cell adhesion molecules (CAMs);ko04612 Antigen processing and presentation;ko04650 Natural killer cell mediated cytotoxicity	-	GO:0005575, cellular_component;GO:0016020, membrane	KAF6364736.1 hypothetical protein mRhiFer1_009860 [Rhinolophus ferrumequinum] 4.15e-64	PREDICTED: Rhinolophus ferrumequinum popy Class I histocompatibility antigen, A-1 alpha chain-like (LOC117018545), mRNA 5.44e-180
TRINITY_DN131649_c3_g1	10.0541	4.32531	1.2169	1.06622e-13	1.04551e-12	-	-	-	-	-	KAF6426389.1 hypothetical protein HJG59_009097 [Molossus molossus] 3.17e-07	PREDICTED: Rhinolophus ferrumequinum myotubularin related protein 6 (MTMR6), transcript variant X2, mRNA 0.0
TRINITY_DN131648_c5_g7	626.154	197.501	1.66466	2.26785e-199	2.79712e-196	-	pfam05536, Neurochondrin, Neurochondrin. This family contains several eukaryotic neurochondrin proteins. Neurochondrin induces hydroxyapatite resorptive activity in bone marrow cells resistant to bafilomycin A1, an inhibitor of macrophage- and osteoclast-mediated resorption. Expression of the gene is localized to chondrocyte, osteoblast, and osteocyte in the bone and to the hippocampus and Purkin…	-	KOG2611, KOG2611, KOG2611, Neurochondrin/leucine-rich protein (Neurochondrin) [Function unknown]. 1.89e-100	GO:0001894, tissue homeostasis;GO:0003008, system process;GO:0003012, muscle system process;GO:0005575, cellular_component;GO:0005622, intracellular;GO:0005623, cell;GO:0005737, cytoplasm;GO:0005829, cytosol;GO:0007275, multicellular organism development;GO:0007399, nervous system development;GO:0008150, biological_process;GO:0009987, cellular process;GO:0010646, regulation of cell communication;…	XP_015397703.1 PREDICTED: neurochondrin isoform X2 [Panthera tigris altaica] 0.0	PREDICTED: Rhinolophus ferrumequinum neurochondrin (NCDN), transcript variant X1, mRNA 0.0
TRINITY_DN131646_c5_g3	62.4469	11.7019	2.41589	4.87775e-06	2.00016e-05	-	pfam08700, Vps51, Vps51/Vps67. This family includes a presumed domain found in a number of components of vesicular transport. The VFT tethering complex (also known as GARP complex, Golgi associated retrograde protein complex, Vps53 tethering complex) is a conserved eukaryotic docking complex which is involved recycling of proteins from endosomes to the late Golgi. Vps51 (also known as Vps67) is a…	-	KOG2033, KOG2033, KOG2033, Low density lipoprotein B-like protein [Lipid transport and metabolism]. 1.32e-26	GO:0000139, Golgi membrane;GO:0005575, cellular_component;GO:0005622, intracellular;GO:0005623, cell;GO:0005737, cytoplasm;GO:0005794, Golgi apparatus;GO:0005802, trans-Golgi network;GO:0006810, transport;GO:0006888, ER to Golgi vesicle-mediated transport;GO:0006891, intra-Golgi vesicle-mediated transport;GO:0006996, organelle organization;GO:0007030, Golgi organization;GO:0008150, biological_pro…	XP_036194895.1 conserved oligomeric Golgi complex subunit 1 isoform X2 [Myotis myotis] 7.62e-114	PREDICTED: Myotis myotis component of oligomeric golgi complex 1 (COG1), transcript variant X2, mRNA 0.0
TRINITY_DN131642_c3_g1	17.0624	7.22884	1.23898	7.344e-12	5.97811e-11	-	-	-	-	-	-	PREDICTED: Pteropus giganteus ring finger protein 150 (RNF150), transcript variant X1, mRNA 1.11e-106
TRINITY_DN131627_c4_g1	90.6554	38.5131	1.23504	2.25652e-53	3.33477e-51	cd01629, HAD_EP, Enolase-phosphatase similar to human enolase-phosphatase E1 and and Xanthomonas oryzae pv. Oryzae enolase-phosphatase Xep. Enolase-phosphatase E1 (also called MASA) is a bifunctional enolase- phosphatase which promotes the conversion of 2,3-diketo-5-methylthio-1-phosphopentane to 1,2-dihydroxy-3-keto-5-methylthiopentene anion (an aci-reductone) in the methionine salvage pathway. …	pfam00076, RRM_1, RNA recognition motif. (a.k.a. RRM, RBD, or RNP domain). The RRM motif is probably diagnostic of an RNA binding protein. RRMs are found in a variety of RNA binding proteins, including various hnRNP proteins, proteins implicated in regulation of alternative splicing, and protein components of snRNPs. The motif also appears in a few single stranded DNA binding proteins. The RRM st…	K09880-ko00270 Cysteine and methionine metabolism	KOG2630, KOG2630, KOG2630, Enolase-phosphatase E-1 [Amino acid transport and metabolism]. 7.64e-07	GO:0000096, sulfur amino acid metabolic process;GO:0000097, sulfur amino acid biosynthetic process;GO:0003674, molecular_function;GO:0003824, catalytic activity;GO:0005575, cellular_component;GO:0005622, intracellular;GO:0005623, cell;GO:0005737, cytoplasm;GO:0005829, cytosol;GO:0006082, organic acid metabolic process;GO:0006520, cellular amino acid metabolic process;GO:0006555, methionine metabo…	KAF6386615.1 enolase-phosphatase 1 [Myotis myotis] 1.17e-202	PREDICTED: Myotis davidii enolase-phosphatase 1 (ENOPH1), mRNA 0.0
TRINITY_DN131621_c4_g1	49.5115	19.4821	1.34562	4.59599e-10	3.09951e-09	-	-	-	-	GO:0003674, molecular_function;GO:0005215, transporter activity;GO:0005216, ion channel activity;GO:0005261, cation channel activity;GO:0005575, cellular_component;GO:0005623, cell;GO:0005886, plasma membrane;GO:0006810, transport;GO:0006811, ion transport;GO:0006812, cation transport;GO:0008150, biological_process;GO:0008324, cation transmembrane transporter activity;GO:0015075, ion transmembran…	KAF6362374.1 unc-80-like protein, NALCN channel complex subunit [Rhinolophus ferrumequinum] 0.0	PREDICTED: Rhinolophus ferrumequinum unc-80 homolog, NALCN channel complex subunit (UNC80), transcript variant X13, mRNA 0.0
TRINITY_DN131615_c3_g1	25.5529	7.07368	1.85296	1.02358e-06	4.6272e-06	-	pfam06333, Med13_C, Mediator complex subunit 13 C-terminal. Mediator is a large complex of up to 33 proteins that is conserved from plants through fungi to humans - the number and representation of individual subunits varying with species. It is arranged into four different sections, a core, a head, a tail and a kinase-activity part, and the number of subunits within each of these is what varies …	K15164-ko04919 Thyroid hormone signaling pathway	KOG3600, KOG3600, KOG3600, Thyroid hormone receptor-associated protein complex, subunit TRAP240 [Transcription]. 2.85e-156	GO:0000428, DNA-directed RNA polymerase complex;GO:0001654, eye development;GO:0001667, ameboidal-type cell migration;GO:0001755, neural crest cell migration;GO:0002009, morphogenesis of an epithelium;GO:0002164, larval development;GO:0002165, instar larval or pupal development;GO:0003002, regionalization;GO:0003674, molecular_function;GO:0003712, transcription cofactor activity;GO:0005488, bindi…	KAF6296255.1 mediator complex subunit 13 [Myotis myotis] 0.0	PREDICTED: Myotis myotis mediator complex subunit 13 (MED13), transcript variant X1, mRNA 0.0
TRINITY_DN131611_c1_g2	7.88563	3.12672	1.33458	1.23746e-08	7.08528e-08	-	-	-	-	-	-	PREDICTED: Myotis lucifugus strawberry notch homolog 1 (SBNO1), mRNA 3.59e-29
TRINITY_DN131610_c1_g1	27.2647	8.81197	1.6295	1.09528e-212	1.50983e-209	-	-	-	KOG2956, KOG2956, KOG2956, CLIP-associating protein [General function prediction only]. 7.19e-51	-	AAH94554.1 Clasp1 protein, partial [Mus musculus] 5.41e-134	PREDICTED: Pteropus vampyrus cytoplasmic linker associated protein 1 (CLASP1), transcript variant X7, mRNA 1.52e-104
TRINITY_DN131609_c7_g2	42.1845	11.0204	1.93654	1.15712e-46	1.42825e-44	-	-	-	KOG4383, KOG4383, KOG4383, Uncharacterized conserved protein [Function unknown]. 0.0	-	XP_014387249.1 PREDICTED: uncharacterized protein KIAA0195 homolog isoform X4 [Myotis brandtii] 0.0	PREDICTED: Rhinolophus ferrumequinum transmembrane protein 94 (TMEM94), transcript variant X3, mRNA 0.0
TRINITY_DN131601_c1_g1	24.3841	8.07157	1.59502	1.26666e-20	2.58052e-19	-	pfam01302, CAP_GLY, CAP-Gly domain. Cytoskeleton-associated proteins (CAPs) are involved in the organisation of microtubules and transportation of vesicles and organelles along the cytoskeletal network. A conserved motif, CAP-Gly, has been identified in a number of CAPs, including CLIP-170 and dynactins. The crystal structure of Caenorhabditis elegans F53F4.3 protein CAP-Gly domain was recently s…	-	KOG4568, KOG4568, KOG4568, Cytoskeleton-associated protein and related proteins [Cytoskeleton, General function prediction only]. 1.39e-15	GO:0005575, cellular_component;GO:0005622, intracellular;GO:0005623, cell;GO:0005737, cytoplasm;GO:0005813, centrosome;GO:0005814, centriole;GO:0005815, microtubule organizing center;GO:0005856, cytoskeleton;GO:0015630, microtubule cytoskeleton;GO:0043226, organelle;GO:0043228, non-membrane-bounded organelle;GO:0043229, intracellular organelle;GO:0043232, intracellular non-membrane-bounded organe…	XP_006754556.1 PREDICTED: centrosome-associated protein 350 isoform X1 [Myotis davidii] 0.0	PREDICTED: Myotis myotis centrosomal protein 350 (CEP350), transcript variant X5, mRNA 0.0
TRINITY_DN131599_c4_g5	9.5658	2.60352	1.87742	1.58598e-07	7.97438e-07	cd04027, C2B_Munc13, C2 domain second repeat in Munc13 (mammalian uncoordinated) proteins. C2-like domains are thought to be involved in phospholipid binding in a Ca2+ independent manner in both Unc13 and Munc13. Caenorabditis elegans Unc13 has a central domain with sequence similarity to PKC, which includes C1 and C2-related domains. Unc13 binds phorbol esters and DAG with high affinity in a pho…	pfam00168, C2, C2 domain. 8.29e-10	-	KOG1011, KOG1011, KOG1011, Neurotransmitter release regulator, UNC-13 [Signal transduction mechanisms, Intracellular trafficking, secretion, and vesicular transport]. 0.0	GO:0000003, reproduction;GO:0000149, SNARE binding;GO:0001505, regulation of neurotransmitter levels;GO:0001565, phorbol ester receptor activity;GO:0001566, non-kinase phorbol ester receptor activity;GO:0001678, cellular glucose homeostasis;GO:0001956, positive regulation of neurotransmitter secretion;GO:0002791, regulation of peptide secretion;GO:0002793, positive regulation of peptide secretion…	KAF6332313.1 unc-13-like protein B [Pipistrellus kuhlii] 0.0	PREDICTED: Myotis davidii unc-13 homolog B (C. elegans) (UNC13B), transcript variant X13, mRNA 0.0
TRINITY_DN131597_c7_g5	146.974	67.2071	1.12887	1.8104e-28	8.63557e-27	-	pfam18198, AAA_lid_11, Dynein heavy chain AAA lid domain. This family represents the AAA lid domain found neat the C-terminal region of dynein heavy chain. 4.38e-32	K10413-ko04145 Phagosome;ko04962 Vasopressin-regulated water reabsorption	-	GO:0000003, reproduction;GO:0000086, G2/M transition of mitotic cell cycle;GO:0000226, microtubule cytoskeleton organization;GO:0000278, mitotic cell cycle;GO:0000323, lytic vacuole;GO:0000775, chromosome, centromeric region;GO:0000776, kinetochore;GO:0000902, cell morphogenesis;GO:0000904, cell morphogenesis involved in differentiation;GO:0000922, spindle pole;GO:0001101, response to acid chemic…	PIO29039.1 hypothetical protein AB205_0122750 [Lithobates catesbeianus] 2.54e-123	PREDICTED: Hipposideros armiger dynein cytoplasmic 1 heavy chain 1 (DYNC1H1), mRNA 0.0
TRINITY_DN131595_c1_g1	67.3026	9.06454	2.89236	1.65586e-69	3.51393e-67	-	pfam08412, Ion_trans_N, Ion transport protein N-terminal. This metazoan domain is found to the N-terminus of pfam00520 in voltage- and cyclic nucleotide-gated K/Na ion channels. 6.93e-14	-	KOG0498, KOG0498, KOG0498, K+-channel ERG and related proteins, contain PAS/PAC sensor domain [Inorganic ion transport and metabolism, Signal transduction mechanisms]. 1.39e-35	GO:0000166, nucleotide binding;GO:0003674, molecular_function;GO:0005215, transporter activity;GO:0005216, ion channel activity;GO:0005217, intracellular ligand-gated ion channel activity;GO:0005221, intracellular cyclic nucleotide activated cation channel activity;GO:0005222, intracellular cAMP activated cation channel activity;GO:0005244, voltage-gated ion channel activity;GO:0005248, voltage-g…	XP_012510712.1 PREDICTED: potassium/sodium hyperpolarization-activated cyclic nucleotide-gated channel 1, partial [Propithecus coquereli] 2.17e-260	PREDICTED: Rhinolophus ferrumequinum hyperpolarization activated cyclic nucleotide gated potassium channel 1 (HCN1), mRNA 0.0
TRINITY_DN131587_c2_g1	6.42769	1.02041	2.65516	4.52905e-38	4.16215e-36	-	-	-	-	-	DAA22328.1 TPA: hypothetical protein BOS_14578 [Bos taurus] 1.41e-10	PREDICTED: Rhinolophus ferrumequinum zinc finger CCCH-type containing 11A (ZC3H11A), transcript variant X11, mRNA 0.0
TRINITY_DN131581_c2_g1	54.7133	13.6085	2.00738	6.89735e-26	2.53573e-24	cd12926, iSH2_PIK3R2, Inter-Src homology 2 (iSH2) helical domain of Class IA Phosphoinositide 3-kinase Regulatory subunit 2, PIK3R2, also called p85beta. PI3Ks catalyze the transfer of the gamma-phosphoryl group from ATP to the 3-hydroxyl of the inositol ring of D-myo-phosphatidylinositol (PtdIns) or its derivatives. They play an important role in a variety of fundamental cellular processes, incl…	pfam16454, PI3K_P85_iSH2, Phosphatidylinositol 3-kinase regulatory subunit P85 inter-SH2 domain. This domain is found between the two SH2 domains in phosphatidylinositol 3-kinase regulatory subunit P85. It forms a complex with the adaptor-binding domain of phosphatidylinositol 4,5-bisphosphate 3-kinase catalytic subunit alpha. 3.04e-46	K02649-ko04915 Estrogen signaling pathway;ko04620 Toll-like receptor signaling pathway;ko04923 Regulation of lipolysis in adipocyte;ko04012 ErbB signaling pathway;ko04664 Fc epsilon RI signaling pathway;ko04380 Osteoclast differentiation;ko04725 Cholinergic synapse;ko04062 Chemokine signaling pathway;ko04510 Focal adhesion;ko04660 T cell receptor signaling pathway;ko04973 Carbohydrate digestion a…	KOG4637, KOG4637, KOG4637, Adaptor for phosphoinositide 3-kinase [Signal transduction mechanisms]. 4.06e-10	GO:0001678, cellular glucose homeostasis;GO:0001784, phosphotyrosine residue binding;GO:0001932, regulation of protein phosphorylation;GO:0001933, negative regulation of protein phosphorylation;GO:0002119, nematode larval development;GO:0002164, larval development;GO:0002252, immune effector process;GO:0002253, activation of immune response;GO:0002376, immune system process;GO:0002429, immune res…	XP_008154628.1 phosphatidylinositol 3-kinase regulatory subunit beta isoform X1 [Eptesicus fuscus] 0.0	PREDICTED: Myotis myotis phosphoinositide-3-kinase regulatory subunit 2 (PIK3R2), transcript variant X1, mRNA 0.0
TRINITY_DN131580_c2_g5	22.3091	3.17179	2.81427	1.00952e-23	2.91605e-22	cd06954, NR_LBD_LXR, The ligand binding domain of Liver X receptors, a family of nuclear receptors of ligand-activated transcription factors. The ligand binding domain of Liver X receptors: Liver X receptors (LXRs) belong to a family of nuclear receptors of ligand-activated transcription factors. LXRs operate as cholesterol sensors which protect from cholesterol overload by stimulating reverse ch…	-	-	KOG4216, KOG4216, KOG4216, Steroid hormone nuclear receptor [Transcription]. 5.02e-14	GO:0000003, reproduction;GO:0000122, negative regulation of transcription by RNA polymerase II;GO:0000902, cell morphogenesis;GO:0000904, cell morphogenesis involved in differentiation;GO:0000976, transcription regulatory region sequence-specific DNA binding;GO:0000977, RNA polymerase II regulatory region sequence-specific DNA binding;GO:0000978, RNA polymerase II proximal promoter sequence-speci…	KAF6288694.1 nuclear receptor subfamily 1 group H member 2 [Rhinolophus ferrumequinum] 2.66e-134	PREDICTED: Myotis myotis nuclear receptor subfamily 1 group H member 2 (NR1H2), transcript variant X2, mRNA 0.0
TRINITY_DN131571_c0_g1	3.64647	1.0967	1.73334	2.03618e-06	8.83427e-06	cd06633, STKc_TAO3, Catalytic domain of the Serine/Threonine Kinase, Thousand-and-One Amino acids 3. STKs catalyze the transfer of the gamma-phosphoryl group from ATP to serine/threonine residues on protein substrates. TAO3 is also known as JIK (c-Jun N-terminal kinase inhibitory kinase) or KFC (kinase from chicken). It specifically activates JNK, presumably by phosphorylating and activating MKK4…	pfam07714, Pkinase_Tyr, Protein tyrosine kinase. 4.34e-17	K04429-ko04010 MAPK signaling pathway	KOG0577, KOG0577, KOG0577, Serine/threonine protein kinase [Signal transduction mechanisms]. 6.86e-163	GO:0000075, cell cycle checkpoint;GO:0000077, DNA damage checkpoint;GO:0000165, MAPK cascade;GO:0000186, activation of MAPKK activity;GO:0000278, mitotic cell cycle;GO:0001932, regulation of protein phosphorylation;GO:0001933, negative regulation of protein phosphorylation;GO:0001934, positive regulation of protein phosphorylation;GO:0003674, molecular_function;GO:0003824, catalytic activity;GO:0…	6BDN_A Crystal structure of human TAO3 kinase binding ADP [Homo sapiens] 3.71e-178	PREDICTED: Hipposideros armiger TAO kinase 3 (TAOK3), mRNA 0.0
TRINITY_DN131570_c2_g1	28.3839	10.7251	1.40409	0.000167556	0.000537538	-	pfam14222, MOR2-PAG1_N, Cell morphogenesis N-terminal. This family is the conserved N-terminal region of proteins that are involved in cell morphogenesis. 8.63e-76	-	KOG1825, KOG1825, KOG1825, Fry-like conserved proteins [General function prediction only]. 3.98e-118	GO:0000003, reproduction;GO:0000902, cell morphogenesis;GO:0000904, cell morphogenesis involved in differentiation;GO:0001654, eye development;GO:0001745, compound eye morphogenesis;GO:0001751, compound eye photoreceptor cell differentiation;GO:0001754, eye photoreceptor cell differentiation;GO:0001932, regulation of protein phosphorylation;GO:0001934, positive regulation of protein phosphorylati…	XP_036155581.1 protein furry homolog isoform X10 [Myotis myotis] 0.0	PREDICTED: Myotis myotis FRY microtubule binding protein (FRY), transcript variant X10, mRNA 0.0
TRINITY_DN131570_c1_g1	26.6842	8.72517	1.61273	1.96473e-42	2.12455e-40	-	-	-	-	GO:0000003, reproduction;GO:0000902, cell morphogenesis;GO:0000904, cell morphogenesis involved in differentiation;GO:0001654, eye development;GO:0001745, compound eye morphogenesis;GO:0001751, compound eye photoreceptor cell differentiation;GO:0001754, eye photoreceptor cell differentiation;GO:0001932, regulation of protein phosphorylation;GO:0001934, positive regulation of protein phosphorylati…	XP_032959766.1 protein furry homolog isoform X5 [Rhinolophus ferrumequinum] 0.0	PREDICTED: Myotis brandtii protein furry homolog (LOC102249021), transcript variant X1, mRNA 0.0
TRINITY_DN131562_c3_g1	163.524	62.0734	1.39745	3.85163e-26	1.45547e-24	cd00200, WD40, WD40 domain, found in a number of eukaryotic proteins that cover a wide variety of functions including adaptor/regulatory modules in signal transduction, pre-mRNA processing and cytoskeleton assembly; typically contains a GH dipeptide 11-24 residues from its N-terminus and the WD dipeptide at its C-terminus and is 40 residues long, hence the name WD40; between GH and WD lies a cons…	-	-	KOG2106, KOG2106, KOG2106, Uncharacterized conserved protein, contains HELP and WD40 domains [Function unknown]. 9.77e-94	GO:0003674, molecular_function;GO:0005488, binding;GO:0005515, protein binding;GO:0005575, cellular_component;GO:0005622, intracellular;GO:0005623, cell;GO:0005856, cytoskeleton;GO:0008017, microtubule binding;GO:0008092, cytoskeletal protein binding;GO:0015630, microtubule cytoskeleton;GO:0015631, tubulin binding;GO:0043226, organelle;GO:0043228, non-membrane-bounded organelle;GO:0043229, intrac…	XP_014387519.1 PREDICTED: echinoderm microtubule-associated protein-like 6 isoform X2 [Myotis brandtii] 0.0	PREDICTED: Myotis myotis EMAP like 6 (EML6), transcript variant X2, mRNA 0.0
TRINITY_DN131561_c1_g2	157.183	74.797	1.07139	1.11137e-13	1.08776e-12	cd14415, UBA_NACA_NACP1, UBA-like domain found in nascent polypeptide-associated complex subunit alpha (NACA) and putative NACA-like protein (NACP1). NACA, also called NAC-alpha or alpha-NAC, together with BTF3, also called Beta-NAC, form the nascent polypeptide-associated complex (NAC) which is a cytosolic protein chaperone that contacts the nascent polypeptide chains as they emerge from the rib…	-	-	KOG2239, KOG2239, KOG2239, Transcription factor containing NAC and TS-N domains [Transcription]. 1.52e-15	-	XP_009989351.1 PREDICTED: nascent polypeptide-associated complex subunit alpha, partial [Tauraco erythrolophus] 3.93e-24	PREDICTED: Camelus ferus nascent polypeptide associated complex subunit alpha (NACA), transcript variant X4, mRNA 7.38e-150
TRINITY_DN131559_c1_g1	34.6311	6.03522	2.52059	2.81113e-27	1.19559e-25	-	pfam05279, Asp-B-Hydro_N, Aspartyl beta-hydroxylase N-terminal region. This family includes the N-terminal regions of the junctin, junctate and aspartyl beta-hydroxylase proteins. Junctate is an integral ER/SR membrane calcium binding protein, which comes from an alternatively spliced form of the same gene that generates aspartyl beta-hydroxylase and junctin. Aspartyl beta-hydroxylase catalyzes t…	-	KOG3696, KOG3696, KOG3696, Aspartyl beta-hydroxylase [Posttranslational modification, protein turnover, chaperones]. 7.54e-18	GO:0003674, molecular_function;GO:0003824, catalytic activity;GO:0004597, peptide-aspartate beta-dioxygenase activity;GO:0006464, cellular protein modification process;GO:0006807, nitrogen compound metabolic process;GO:0008150, biological_process;GO:0008152, metabolic process;GO:0009987, cellular process;GO:0016491, oxidoreductase activity;GO:0016705, oxidoreductase activity, acting on paired don…	XP_032982472.1 aspartyl/asparaginyl beta-hydroxylase isoform X9 [Rhinolophus ferrumequinum] 0.0	PREDICTED: Rhinolophus ferrumequinum aspartate beta-hydroxylase (ASPH), transcript variant X9, mRNA 2.76e-54
TRINITY_DN131557_c4_g1	27.5196	12.8626	1.09728	0.000159813	0.000514884	-	-	-	-	GO:0001501, skeletal system development;GO:0005575, cellular_component;GO:0005622, intracellular;GO:0005623, cell;GO:0005737, cytoplasm;GO:0007275, multicellular organism development;GO:0008150, biological_process;GO:0009790, embryo development;GO:0009792, embryo development ending in birth or egg hatching;GO:0032501, multicellular organismal process;GO:0032502, developmental process;GO:0043009, …	XP_036200932.1 sickle tail protein homolog isoform X6 [Myotis myotis] 0.0	PREDICTED: Myotis myotis KIAA1217 ortholog (KIAA1217), transcript variant X6, mRNA 0.0
TRINITY_DN131553_c3_g1	49.5603	4.70226	3.39776	1.01833e-120	5.17173e-118	-	pfam12509, DUF3715, Protein of unknown function (DUF3715). This domain family is found in eukaryotes, and is approximately 170 amino acids in length. 4.89e-34	-	-	GO:0005575, cellular_component;GO:0005622, intracellular;GO:0005623, cell;GO:0005634, nucleus;GO:0005654, nucleoplasm;GO:0031974, membrane-enclosed lumen;GO:0031981, nuclear lumen;GO:0043226, organelle;GO:0043227, membrane-bounded organelle;GO:0043229, intracellular organelle;GO:0043231, intracellular membrane-bounded organelle;GO:0043233, organelle lumen;GO:0044422, organelle part;GO:0044424, in…	XP_032988611.1 protein TASOR isoform X1 [Rhinolophus ferrumequinum] 0.0	PREDICTED: Rhinolophus ferrumequinum transcription activation suppressor (TASOR), transcript variant X5, mRNA 0.0
TRINITY_DN131551_c3_g6	5.36271	2.17787	1.30005	4.75359e-13	4.35217e-12	-	-	-	KOG1146, KOG1146, KOG1146, Homeobox protein [General function prediction only]. 6.24e-39	GO:0000981, RNA polymerase II transcription factor activity, sequence-specific DNA binding;GO:0003674, molecular_function;GO:0003700, DNA binding transcription factor activity;GO:0006355, regulation of transcription, DNA-templated;GO:0006357, regulation of transcription by RNA polymerase II;GO:0007610, behavior;GO:0008150, biological_process;GO:0009889, regulation of biosynthetic process;GO:00104…	XP_032964261.1 zinc finger homeobox protein 2 [Rhinolophus ferrumequinum] 3.69e-75	PREDICTED: Equus caballus zinc finger homeobox 2 (ZFHX2), transcript variant X4, mRNA 0.0
TRINITY_DN131542_c4_g2	4.39251	1.19472	1.87837	2.39777e-27	1.0267e-25	-	-	K05766-ko04810 Regulation of actin cytoskeleton;ko04360 Axon guidance	-	GO:0000278, mitotic cell cycle;GO:0000902, cell morphogenesis;GO:0000904, cell morphogenesis involved in differentiation;GO:0001654, eye development;GO:0003674, molecular_function;GO:0003779, actin binding;GO:0003824, catalytic activity;GO:0004721, phosphoprotein phosphatase activity;GO:0005488, binding;GO:0005515, protein binding;GO:0005575, cellular_component;GO:0005622, intracellular;GO:000562…	XP_015422247.1 PREDICTED: protein phosphatase Slingshot homolog 2 isoform X5 [Myotis davidii] 2.63e-104	PREDICTED: Rhinolophus ferrumequinum slingshot protein phosphatase 2 (SSH2), transcript variant X2, mRNA 0.0
TRINITY_DN131539_c3_g2	46.6011	14.3477	1.69955	1.80478e-39	1.7591e-37	cd13318, PH_IQSEC, IQ motif and SEC7 domain-containing protein family Pleckstrin homology domain. The IQSEC (also called BRAG/Brefeldin A-resistant Arf-gunanine nucleotide exchange factor) family are a subset of Arf GEFs that have been shown to activate Arf6, which acts in the endocytic pathway to control the trafficking of a subset of cargo proteins including integrins and have key roles in the …	pfam16453, IQ_SEC7_PH, PH domain. This PH domain is found in IQ motif and SEC7 domain-containing proteins. 1.29e-44	K12495-ko04144 Endocytosis	KOG0931, KOG0931, KOG0931, Predicted guanine nucleotide exchange factor, contains Sec7 domain [Intracellular trafficking, secretion, and vesicular transport]. 2.83e-54	-	KAF6339529.1 IQ motif and Sec7 domain ArfGEF 3 [Rhinolophus ferrumequinum] 7.31e-139	PREDICTED: Rhinolophus ferrumequinum IQ motif and Sec7 domain ArfGEF 3 (IQSEC3), transcript variant X4, misc_RNA 2.25e-134
TRINITY_DN131536_c1_g5	25.4599	9.17625	1.47225	1.10343e-10	7.95565e-10	cd18421, BTB_POZ_KCNG1_2, BTB (Broad-Complex, Tramtrack and Bric a brac)/POZ (poxvirus and zinc finger) domain found in potassium voltage-gated channel subfamily G members, KCNG1 and KCNG2. KCNG1, also called voltage-gated potassium channel subunit Kv6.1 or kH2, functions as a regulatory alpha-subunit of voltage-gated potassium channel that can form functional heterotetrameric channels with KCNB1…	pfam02214, BTB_2, BTB/POZ domain. In voltage-gated K+ channels this domain is responsible for subfamily-specific assembly of alpha-subunits into functional tetrameric channels. In KCTD1 this domain functions as a transcriptional repressor. It also mediates homomultimerisation of KCTD1 and interaction of KCTD1 with the transcription factor AP-2-alpha. 3.26e-16	-	KOG3713, KOG3713, KOG3713, Voltage-gated K+ channel KCNB/KCNC [Inorganic ion transport and metabolism]. 3.96e-61	GO:0003674, molecular_function;GO:0005215, transporter activity;GO:0005216, ion channel activity;GO:0005244, voltage-gated ion channel activity;GO:0005249, voltage-gated potassium channel activity;GO:0005251, delayed rectifier potassium channel activity;GO:0005261, cation channel activity;GO:0005267, potassium channel activity;GO:0005575, cellular_component;GO:0005623, cell;GO:0005886, plasma mem…	XP_015416195.1 PREDICTED: potassium voltage-gated channel subfamily G member 1 [Myotis davidii] 1.07e-177	PREDICTED: Myotis lucifugus potassium voltage-gated channel modifier subfamily G member 1 (KCNG1), mRNA 0.0
TRINITY_DN131536_c1_g4	3.36276	1.18439	1.5055	3.5732e-13	3.31313e-12	-	pfam11879, DUF3399, Domain of unknown function (DUF3399). This domain is functionally uncharacterized. This domain is found in eukaryotes. This presumed domain is about 100 amino acids in length. This domain is found associated with pfam02214, pfam00520. 1.44e-12	-	KOG4390, KOG4390, KOG4390, Voltage-gated A-type K+ channel KCND [Inorganic ion transport and metabolism]. 4.01e-152	GO:0003008, system process;GO:0003674, molecular_function;GO:0005215, transporter activity;GO:0005216, ion channel activity;GO:0005244, voltage-gated ion channel activity;GO:0005249, voltage-gated potassium channel activity;GO:0005250, A-type (transient outward) potassium channel activity;GO:0005261, cation channel activity;GO:0005267, potassium channel activity;GO:0005575, cellular_component;GO:…	XP_032975791.1 potassium voltage-gated channel subfamily D member 1 [Rhinolophus ferrumequinum] 2.57e-226	PREDICTED: Rhinolophus ferrumequinum potassium voltage-gated channel subfamily D member 1 (KCND1), transcript variant X3, mRNA 0.0
TRINITY_DN131536_c1_g2	29.0711	11.3451	1.35752	1.19474e-24	3.85191e-23	cd00110, LamG, Laminin G domain; Laminin G-like domains are usually Ca++ mediated receptors that can have binding sites for steroids, beta1 integrins, heparin, sulfatides, fibulin-1, and alpha-dystroglycans. Proteins that contain LamG domains serve a variety of purposes including signal transduction via cell-surface steroid receptors, adhesion, migration and differentiation through mediation of c…	pfam02210, Laminin_G_2, Laminin G domain. This family includes the Thrombospondin N-terminal-like domain, a Laminin G subfamily. 1.11e-08	K07377-ko04514 Cell adhesion molecules (CAMs)	KOG3514, KOG3514, KOG3514, Neurexin III-alpha [Signal transduction mechanisms]. 2.04e-11	GO:0001505, regulation of neurotransmitter levels;GO:0001941, postsynaptic membrane organization;GO:0003008, system process;GO:0003674, molecular_function;GO:0004888, transmembrane signaling receptor activity;GO:0005102, signaling receptor binding;GO:0005246, calcium channel regulator activity;GO:0005488, binding;GO:0005515, protein binding;GO:0005575, cellular_component;GO:0005623, cell;GO:00058…	XP_036182656.1 neurexin-2-beta isoform X2 [Myotis myotis] 0.0	PREDICTED: Hipposideros armiger neurexin 2 (NRXN2), transcript variant X23, mRNA 0.0
TRINITY_DN131529_c3_g1	14.2225	5.89197	1.27135	3.73996e-06	1.56271e-05	cd00200, WD40, WD40 domain, found in a number of eukaryotic proteins that cover a wide variety of functions including adaptor/regulatory modules in signal transduction, pre-mRNA processing and cytoskeleton assembly; typically contains a GH dipeptide 11-24 residues from its N-terminus and the WD dipeptide at its C-terminus and is 40 residues long, hence the name WD40; between GH and WD lies a cons…	pfam08625, Utp13, Utp13 specific WD40 associated domain. Utp13 is a component of the five protein Pwp2 complex that forms part of a stable particle subunit independent of the U3 small nucleolar ribonucleoprotein that is essential for the initial assembly steps of the 90S pre-ribosome. Pwp2 is capable of interacting directly with the 35 S pre-rRNA 5' end. 7.76e-28	K14555-ko03008 Ribosome biogenesis in eukaryotes	KOG0319, KOG0319, KOG0319, WD40-repeat-containing subunit of the 18S rRNA processing complex [RNA processing and modification]. 0.0	GO:0000462, maturation of SSU-rRNA from tricistronic rRNA transcript (SSU-rRNA, 5.8S rRNA, LSU-rRNA);GO:0003674, molecular_function;GO:0003676, nucleic acid binding;GO:0003723, RNA binding;GO:0005488, binding;GO:0005575, cellular_component;GO:0005622, intracellular;GO:0005623, cell;GO:0005634, nucleus;GO:0005654, nucleoplasm;GO:0005730, nucleolus;GO:0006139, nucleobase-containing compound metabol…	XP_019504233.1 PREDICTED: transducin beta-like protein 3 isoform X1 [Hipposideros armiger] 0.0	PREDICTED: Rhinolophus ferrumequinum growth factor, augmenter of liver regeneration (GFER), mRNA 1.12e-49
TRINITY_DN131527_c0_g3	568.393	244.192	1.21887	5.61883e-178	5.55248e-175	-	pfam02199, SapA, Saposin A-type domain. 1.77e-10	K12382-ko04142 Lysosome	-	GO:0000003, reproduction;GO:0000323, lytic vacuole;GO:0001655, urogenital system development;GO:0001664, G-protein coupled receptor binding;GO:0001775, cell activation;GO:0001932, regulation of protein phosphorylation;GO:0001934, positive regulation of protein phosphorylation;GO:0002252, immune effector process;GO:0002263, cell activation involved in immune response;GO:0002274, myeloid leukocyte …	KAF6317760.1 prosaposin [Rhinolophus ferrumequinum] 1.69e-34	PREDICTED: Rhinolophus ferrumequinum cadherin related 23 (CDH23), mRNA 0.0
TRINITY_DN131525_c2_g1	8.47373	3.37689	1.3273	1.43901e-08	8.18159e-08	cd07765, KRAB_A-box, KRAB (Kruppel-associated box) domain -A box. The KRAB domain is a transcription repression module, found in a subgroup of the zinc finger proteins (ZFPs) of the C2H2 family, KRAB-ZFPs. KRAB-ZFPs comprise the largest group of transcriptional regulators in mammals, and are only found in tetrapods. These proteins have been shown to play important roles in cell differentiation an…	pfam01352, KRAB, KRAB box. The KRAB domain (or Kruppel-associated box) is present in about a third of zinc finger proteins containing C2H2 fingers. The KRAB domain is found to be involved in protein-protein interactions. The KRAB domain is generally encoded by two exons. The regions coded by the two exons are known as KRAB-A and KRAB-B. The A box plays an important role in repression by binding t…	-	-	GO:0000122, negative regulation of transcription by RNA polymerase II;GO:0000981, RNA polymerase II transcription factor activity, sequence-specific DNA binding;GO:0000982, transcription factor activity, RNA polymerase II proximal promoter sequence-specific DNA binding;GO:0001078, transcriptional repressor activity, RNA polymerase II proximal promoter sequence-specific DNA binding;GO:0001227, tra…	XP_035965071.1 zinc finger protein 90 homolog isoform X8 [Halichoerus grypus] 8.96e-19	Lutra lutra genome assembly, chromosome: 17 9.65e-22
TRINITY_DN131515_c7_g3	9.59199	1.37844	2.7988	1.23275e-72	2.79697e-70	-	pfam02145, Rap_GAP, Rap/ran-GAP. 4.29e-51	K17703-ko04015 Rap1 signaling pathway	KOG3686, KOG3686, KOG3686, Rap1-GTPase-activating protein (Rap1GAP) [Signal transduction mechanisms]. 2.16e-125	GO:0000902, cell morphogenesis;GO:0000904, cell morphogenesis involved in differentiation;GO:0001654, eye development;GO:0001725, stress fiber;GO:0002064, epithelial cell development;GO:0002244, hematopoietic progenitor cell differentiation;GO:0002376, immune system process;GO:0002520, immune system development;GO:0003382, epithelial cell morphogenesis;GO:0005575, cellular_component;GO:0005622, i…	KAF6289057.1 signal induced proliferation associated 1 like 3 [Rhinolophus ferrumequinum] 0.0	PREDICTED: Rhinolophus ferrumequinum signal induced proliferation associated 1 like 3 (SIPA1L3), mRNA 0.0
TRINITY_DN131511_c0_g1	19.2969	3.22475	2.58111	2.6313e-10	1.8228e-09	-	pfam18995, PRT6_C, Proteolysis_6 C-terminal. This is the C-terminal domain mainly found in E3 ubiquitin ligases. Proteolysis 6 (PRT6) encodes a ubiquitin E3 ligase belonging to the N-end rule pathway of targeted protein degradation, which is a specialized subset of the ubiquitin proteasome system. In Arabidopsis, at least two N-recognins (E3 ubiquitin ligases) with different substrate specificiti…	-	KOG1140, KOG1140, KOG1140, N-end rule pathway, recognition component UBR1 [Posttranslational modification, protein turnover, chaperones]. 2.28e-12	GO:0000003, reproduction;GO:0000151, ubiquitin ligase complex;GO:0000209, protein polyubiquitination;GO:0000280, nuclear division;GO:0001101, response to acid chemical;GO:0003674, molecular_function;GO:0003824, catalytic activity;GO:0004842, ubiquitin-protein transferase activity;GO:0005488, binding;GO:0005575, cellular_component;GO:0005622, intracellular;GO:0005623, cell;GO:0005737, cytoplasm;GO…	XP_036861973.1 LOW QUALITY PROTEIN: E3 ubiquitin-protein ligase UBR2 [Manis javanica] 1.01e-28	PREDICTED: Myotis myotis ubiquitin protein ligase E3 component n-recognin 2 (UBR2), transcript variant X10, mRNA 4.17e-73
TRINITY_DN131488_c5_g2	15.9378	6.06719	1.39335	1.06117e-47	1.34732e-45	-	-	-	KOG1965, KOG1965, KOG1965, Sodium/hydrogen exchanger protein [Inorganic ion transport and metabolism]. 6.67e-16	GO:0000139, Golgi membrane;GO:0003674, molecular_function;GO:0005215, transporter activity;GO:0005451, monovalent cation:proton antiporter activity;GO:0005488, binding;GO:0005515, protein binding;GO:0005575, cellular_component;GO:0005622, intracellular;GO:0005623, cell;GO:0005737, cytoplasm;GO:0005768, endosome;GO:0005794, Golgi apparatus;GO:0005802, trans-Golgi network;GO:0005886, plasma membran…	VTJ74965.1 Hypothetical predicted protein [Marmota monax] 5.45e-176	PREDICTED: Myotis davidii solute carrier family 9, subfamily A (NHE7, cation proton antiporter 7), member 7 (SLC9A7), mRNA 8.54e-105
TRINITY_DN131487_c4_g2	57.9284	16.8095	1.785	3.32689e-29	1.70705e-27	cd16654, RING-Ubox_CHIP, U-box domain, a modified RING finger, found in carboxyl terminus of HSP70-interacting protein (CHIP) and similar proteins. CHIP, also known as STIP1 homology and U box-containing protein 1 (STUB1), CLL-associated antigen KW-8, or Antigen NY-CO-7, is a multifunctional protein that functions both as a co-chaperone and an E3 ubiquitin-protein ligase. It couples protein foldi…	pfam04564, U-box, U-box domain. This domain is related to the Ring finger pfam00097 but lacks the zinc binding residues. 1.02e-13	-	KOG4642, KOG4642, KOG4642, Chaperone-dependent E3 ubiquitin protein ligase (contains TPR repeats) [Posttranslational modification, protein turnover, chaperones]. 4.72e-32	GO:0003674, molecular_function;GO:0003824, catalytic activity;GO:0004175, endopeptidase activity;GO:0004252, serine-type endopeptidase activity;GO:0005575, cellular_component;GO:0005623, cell;GO:0005886, plasma membrane;GO:0005887, integral component of plasma membrane;GO:0006508, proteolysis;GO:0006807, nitrogen compound metabolic process;GO:0007154, cell communication;GO:0007165, signal transdu…	XP_037013079.1 rhomboid-related protein 1 isoform X2 [Artibeus jamaicensis] 2.76e-259	PREDICTED: Rhinolophus ferrumequinum rhomboid like 1 (RHBDL1), transcript variant X5, mRNA 0.0
TRINITY_DN131479_c4_g2	32.0506	12.5406	1.35374	1.13308e-36	9.6707e-35	-	pfam10433, MMS1_N, Mono-functional DNA-alkylating methyl methanesulfonate N-term. MMS1 is a protein that protects against replication-dependent DNA damage in Saccharomyces cerevisiae. MMS1 belongs to the DDB1 family of cullin 4 adaptors and the two proteins are homologous. MMS1 bridges the interaction of MMS22 and Crt10 with Cul8/Rtt101. Cul8/Rtt101 is a cullin protein involved in the regulation …	K12830-ko03040 Spliceosome	KOG1898, KOG1898, KOG1898, Splicing factor 3b, subunit 3 [RNA processing and modification]. 2.26e-31	GO:0000375, RNA splicing, via transesterification reactions;GO:0000377, RNA splicing, via transesterification reactions with bulged adenosine as nucleophile;GO:0000398, mRNA splicing, via spliceosome;GO:0003674, molecular_function;GO:0003676, nucleic acid binding;GO:0003723, RNA binding;GO:0005488, binding;GO:0005575, cellular_component;GO:0005622, intracellular;GO:0005623, cell;GO:0005634, nucle…	KAB0399788.1 hypothetical protein E2I00_000892 [Balaenoptera physalus] 0.0	PREDICTED: Rhinolophus ferrumequinum splicing factor 3b subunit 3 (SF3B3), mRNA 8.10e-87
TRINITY_DN131477_c3_g1	9.69028	4.72308	1.03681	2.83808e-11	2.17979e-10	-	-	-	-	-	XP_032962821.1 rho guanine nucleotide exchange factor 40 isoform X1 [Rhinolophus ferrumequinum] 0.0	PREDICTED: Rhinolophus ferrumequinum Rho guanine nucleotide exchange factor 40 (ARHGEF40), transcript variant X9, mRNA 0.0
TRINITY_DN131467_c5_g1	5.87258	2.88798	1.02394	1.91086e-43	2.14991e-41	-	pfam15911, WD40_3, WD domain, G-beta repeat. 2.85e-22	-	KOG2247, KOG2247, KOG2247, WD40 repeat-containing protein [General function prediction only]. 3.54e-19	GO:0000003, reproduction;GO:0000902, cell morphogenesis;GO:0001501, skeletal system development;GO:0001654, eye development;GO:0001701, in utero embryonic development;GO:0003002, regionalization;GO:0003006, developmental process involved in reproduction;GO:0003008, system process;GO:0005575, cellular_component;GO:0005622, intracellular;GO:0005623, cell;GO:0005634, nucleus;GO:0005654, nucleoplasm;…	XP_032961626.1 WD repeat-containing protein 19 isoform X3 [Rhinolophus ferrumequinum] 0.0	PREDICTED: Rhinolophus ferrumequinum WD repeat domain 19 (WDR19), transcript variant X3, mRNA 0.0
TRINITY_DN131462_c2_g6	76.3038	24.3166	1.64982	5.38374e-146	3.77414e-143	-	-	-	-	-	ELK30161.1 Potassium voltage-gated channel subfamily C member 3 [Myotis davidii] 3.44e-43	PREDICTED: Hipposideros armiger potassium voltage-gated channel subfamily C member 3 (KCNC3), mRNA 0.0
TRINITY_DN131462_c2_g4	17.9466	2.39214	2.90733	9.53772e-11	6.92501e-10	-	-	-	-	GO:0001505, regulation of neurotransmitter levels;GO:0003674, molecular_function;GO:0005215, transporter activity;GO:0005216, ion channel activity;GO:0005244, voltage-gated ion channel activity;GO:0005249, voltage-gated potassium channel activity;GO:0005261, cation channel activity;GO:0005267, potassium channel activity;GO:0005575, cellular_component;GO:0005623, cell;GO:0005886, plasma membrane;G…	XP_011821450.1 PREDICTED: potassium voltage-gated channel subfamily C member 3 [Mandrillus leucophaeus] 4.22e-130	PREDICTED: Artibeus jamaicensis potassium voltage-gated channel subfamily C member 3 (KCNC3), transcript variant X3, misc_RNA 0.0
TRINITY_DN131456_c1_g1	8.067	1.43793	2.48804	5.73593e-06	2.32746e-05	-	-	-	-	-	XP_027959045.1 uncharacterized protein LOC114209218 [Eumetopias jubatus] 1.10e-37	PREDICTED: Camelus ferus syntaxin binding protein 5 (STXBP5), transcript variant X2, mRNA 5.18e-136
TRINITY_DN131451_c2_g2	7.27938	3.04199	1.2588	3.7142e-16	4.72016e-15	-	-	-	-	-	XP_014386423.1 PREDICTED: pleckstrin homology domain-containing family A member 7 isoform X2 [Myotis brandtii] 0.0	PREDICTED: Myotis brandtii pleckstrin homology domain containing, family A member 7 (PLEKHA7), transcript variant X2, mRNA 0.0
TRINITY_DN131448_c2_g1	25.2378	11.618	1.11923	6.3555e-42	6.79632e-40	cd21238, CH_PLEC_rpt2, second calponin homology (CH) domain found in plectin and similar proteins. Plectin, also called PCN, PLTN, hemidesmosomal protein 1 (HD1), or plectin-1, is a structural component of muscle. It interlinks intermediate filaments with microtubules and microfilaments and anchors intermediate filaments to desmosomes or hemidesmosomes. It can also bind muscle proteins such as ac…	pfam18373, Spectrin_like, Spectrin like domain. Desmoplakin (DP) is an integral part of desmosomes, where it links desmosomal cadherins to the intermediate filaments. The N-terminal region of DP contains a plakin domain common to members of the plakin family. Plakin domains contain multiple copies of spectrin repeats (SRs) pfam00435. Spectrin repeats (SRs) consist of three alpha-helices (A, B, an…	-	KOG0516, KOG0516, KOG0516, Dystonin, GAS (Growth-arrest-specific protein), and related proteins [Cytoskeleton]. 3.86e-10	GO:0000003, reproduction;GO:0000226, microtubule cytoskeleton organization;GO:0000235, astral microtubule;GO:0000902, cell morphogenesis;GO:0000904, cell morphogenesis involved in differentiation;GO:0001558, regulation of cell growth;GO:0001578, microtubule bundle formation;GO:0001700, embryonic development via the syncytial blastoderm;GO:0001709, cell fate determination;GO:0001763, morphogenesis…	KAF6405471.1 plectin [Rousettus aegyptiacus] 0.0	PREDICTED: Rhinolophus ferrumequinum plectin (PLEC), transcript variant X24, mRNA 1.36e-61
TRINITY_DN131446_c0_g1	4.80072	1.93342	1.31209	4.05277e-05	0.000144368	-	pfam18086, PPIP5K2_N, Diphosphoinositol pentakisphosphate kinase 2 N-terminal domain. This is the N-terminal domain found in the Inositol hexakisphosphate and diphosphoinositol-pentakisphosphate kinase 2 (PPIP5K2), EC:2.7.4.24. Structure analysis of human PPIP5K2 indicate that this region forms alpha-beta-alpha domain.PPIP5K2 is one of the mammalian PPIP5K isoforms responsible for synthesis of di…	-	KOG1057, KOG1057, KOG1057, Arp2/3 complex-interacting protein VIP1/Asp1, involved in regulation of actin cytoskeleton [Cytoskeleton]. 3.64e-158	-	XP_036164680.1 gypsy retrotransposon integrase-like protein 1 isoform X2 [Myotis myotis] 0.0	PREDICTED: Myotis myotis gypsy retrotransposon integrase 1 (GIN1), transcript variant X2, mRNA 0.0
TRINITY_DN131441_c4_g1	44.4278	14.2357	1.64195	1.20033e-05	4.64697e-05	cd00094, HX, Hemopexin-like repeats.; Hemopexin is a heme-binding protein that transports heme to the liver. Hemopexin-like repeats occur in vitronectin and some matrix metalloproteinases family (matrixins). The HX repeats of some matrixins bind tissue inhibitor of metalloproteinases (TIMPs). This CD contains 4 instances of the repeat. 8.47e-14	pfam07926, TPR_MLP1_2, TPR/MLP1/MLP2-like protein. The sequences featured in this family are similar to a region of human TPR protein and to yeast myosin-like proteins 1 (MLP1) and 2 (MLP2). These proteins share a number of features; for example, they all have coiled-coil regions and all three are associated with nuclear pores. TPR is thought to be a component of nuclear pore complex- attached in…	K09291-ko03013 RNA transport	KOG4674, KOG4674, KOG4674, Uncharacterized conserved coiled-coil protein [Function unknown]. 2.85e-120	GO:0000003, reproduction;GO:0000022, mitotic spindle elongation;GO:0000070, mitotic sister chromatid segregation;GO:0000075, cell cycle checkpoint;GO:0000226, microtubule cytoskeleton organization;GO:0000228, nuclear chromosome;GO:0000278, mitotic cell cycle;GO:0000280, nuclear division;GO:0000785, chromatin;GO:0000790, nuclear chromatin;GO:0000791, euchromatin;GO:0000819, sister chromatid segreg…	EPQ09145.1 Nucleoprotein TPR [Myotis brandtii] 0.0	PREDICTED: Myotis davidii translocated promoter region, nuclear basket protein (TPR), transcript variant X1, mRNA 0.0
TRINITY_DN131430_c5_g6	12.5544	1.26294	3.31334	1.22569e-08	7.0218e-08	-	pfam03184, DDE_1, DDE superfamily endonuclease. This family of proteins are related to pfam00665 and are probably endonucleases of the DDE superfamily. Transposase proteins are necessary for efficient DNA transposition. This domain is a member of the DDE superfamily, which contain three carboxylate residues that are believed to be responsible for coordinating metal ions needed for catalysis. The …	-	-	-	XP_019374735.1 PREDICTED: LOW QUALITY PROTEIN: tigger transposable element-derived protein 1-like, partial [Gavialis gangeticus] 1.58e-37	Apteryx australis mantelli genome assembly AptMant0, scaffold scaffold978 1.10e-108
TRINITY_DN131415_c0_g1	29.6536	14.7541	1.00708	8.37033e-74	1.94762e-71	-	-	-	KOG1501, KOG1501, KOG1501, Arginine N-methyltransferase [General function prediction only]. 8.38e-08	GO:0000003, reproduction;GO:0000375, RNA splicing, via transesterification reactions;GO:0000377, RNA splicing, via transesterification reactions with bulged adenosine as nucleophile;GO:0000387, spliceosomal snRNP assembly;GO:0000398, mRNA splicing, via spliceosome;GO:0001650, fibrillar center;GO:0003674, molecular_function;GO:0003824, catalytic activity;GO:0005488, binding;GO:0005515, protein bin…	XP_032984095.1 protein arginine N-methyltransferase 7 isoform X1 [Rhinolophus ferrumequinum] 1.21e-108	PREDICTED: Rhinolophus ferrumequinum protein arginine methyltransferase 7 (PRMT7), transcript variant X1, mRNA 8.95e-103
TRINITY_DN131413_c3_g2	10.1638	3.83685	1.40544	1.90027e-10	1.33447e-09	-	-	-	KOG0241, KOG0241, KOG0241, Kinesin-like protein [Cytoskeleton]. 3.78e-75	GO:0000139, Golgi membrane;GO:0003674, molecular_function;GO:0003774, motor activity;GO:0003777, microtubule motor activity;GO:0003824, catalytic activity;GO:0005575, cellular_component;GO:0005622, intracellular;GO:0005623, cell;GO:0005737, cytoplasm;GO:0005768, endosome;GO:0005794, Golgi apparatus;GO:0005802, trans-Golgi network;GO:0005813, centrosome;GO:0005815, microtubule organizing center;GO…	KAF6109339.1 kinesin family member 13A [Phyllostomus discolor] 9.47e-169	PREDICTED: Molossus molossus kinesin family member 13A (KIF13A), transcript variant X3, mRNA 0.0
TRINITY_DN131410_c2_g1	22.0808	5.59247	1.98123	6.59846e-17	9.04875e-16	-	pfam03522, SLC12, Solute carrier family 12. 1.20e-125	K10951-ko04972 Pancreatic secretion;ko04970 Salivary secretion	KOG2083, KOG2083, KOG2083, Na+/K+ symporter [Inorganic ion transport and metabolism]. 0.0	GO:0001763, morphogenesis of a branching structure;GO:0002009, morphogenesis of an epithelium;GO:0003008, system process;GO:0003674, molecular_function;GO:0005215, transporter activity;GO:0005488, binding;GO:0005515, protein binding;GO:0005575, cellular_component;GO:0005623, cell;GO:0005886, plasma membrane;GO:0005887, integral component of plasma membrane;GO:0006810, transport;GO:0006811, ion tr…	XP_032966057.1 solute carrier family 12 member 2 isoform X1 [Rhinolophus ferrumequinum] 0.0	PREDICTED: Rhinolophus ferrumequinum solute carrier family 12 member 2 (SLC12A2), transcript variant X1, mRNA 0.0
TRINITY_DN131399_c1_g2	5.71507	2.76231	1.0489	4.18837e-30	2.34092e-28	cd18478, BACK_KLHL42_KLHDC5, BACK (BTB and C-terminal Kelch) domain found in Kelch-like protein 42 (KLHL42). KLHL42, also called Cullin-3-binding protein 9 (Ctb9), or Kelch domain-containing protein 5, is a substrate-specific adaptor of a BCR (BTB-CUL3-RBX1) E3 ubiquitin-protein ligase complex required for mitotic progression and cytokinesis. The BCR(KLHL42) E3 ubiquitin ligase complex mediates t…	-	-	KOG4441, KOG4441, KOG4441, Proteins containing BTB/POZ and Kelch domains, involved in regulatory/signal transduction processes [Signal transduction mechanisms, General function prediction only]. 2.88e-13	GO:0000151, ubiquitin ligase complex;GO:0000209, protein polyubiquitination;GO:0005575, cellular_component;GO:0005622, intracellular;GO:0005623, cell;GO:0005737, cytoplasm;GO:0005829, cytosol;GO:0006464, cellular protein modification process;GO:0006508, proteolysis;GO:0006511, ubiquitin-dependent protein catabolic process;GO:0006807, nitrogen compound metabolic process;GO:0008150, biological_proc…	XP_032711077.1 LOW QUALITY PROTEIN: kelch-like protein 42 [Lontra canadensis] 0.0	PREDICTED: Mustela putorius furo kelch-like family member 42 (KLHL42), mRNA 0.0
TRINITY_DN131396_c4_g5	11.7337	1.52317	2.94552	6.95043e-33	4.8067e-31	-	pfam00055, Laminin_N, Laminin N-terminal (Domain VI). 7.72e-45	K05637-ko04512 ECM-receptor interaction;ko04151 PI3K-Akt signaling pathway;ko04510 Focal adhesion	KOG1836, KOG1836, KOG1836, Extracellular matrix glycoprotein Laminin subunits alpha and gamma [Extracellular structures]. 1.26e-06	GO:0000003, reproduction;GO:0001568, blood vessel development;GO:0001654, eye development;GO:0001738, morphogenesis of a polarized epithelium;GO:0001763, morphogenesis of a branching structure;GO:0001944, vasculature development;GO:0002009, morphogenesis of an epithelium;GO:0002011, morphogenesis of an epithelial sheet;GO:0003006, developmental process involved in reproduction;GO:0003674, molecul…	XP_032943702.1 laminin subunit alpha-1 [Rhinolophus ferrumequinum] 0.0	PREDICTED: Pteropus alecto laminin subunit alpha 1 (LAMA1), transcript variant X2, mRNA 0.0
TRINITY_DN131392_c2_g1	86.7349	23.8855	1.86048	5.15305e-15	5.80129e-14	cd22298, NuMA_LGNBD, LGN binding domain (LGNBD) of nuclear mitotic apparatus protein (NuMA) and similar proteins. NuMA, also called nuclear matrix protein-22 (NMP-22), nuclear mitotic apparatus protein 1 (NUMA1), or SP-H antigen, is a microtubule (MT)-binding protein that plays a role in the formation and maintenance of spindle poles and the alignment and segregation of chromosomes during mitotic…	-	-	-	GO:0000132, establishment of mitotic spindle orientation;GO:0000226, microtubule cytoskeleton organization;GO:0000235, astral microtubule;GO:0000278, mitotic cell cycle;GO:0000922, spindle pole;GO:0001578, microtubule bundle formation;GO:0003674, molecular_function;GO:0005198, structural molecule activity;GO:0005488, binding;GO:0005515, protein binding;GO:0005543, phospholipid binding;GO:0005575,…	XP_006761100.1 PREDICTED: nuclear mitotic apparatus protein 1 isoform X3 [Myotis davidii] 0.0	PREDICTED: Myotis myotis nuclear mitotic apparatus protein 1 (NUMA1), transcript variant X6, mRNA 0.0
TRINITY_DN131388_c1_g1	5.6398	2.75659	1.03276	3.33205e-05	0.000120235	sd00017, ZF_C2H2, Zinc finger, C2H2 type. The C2H2 zinc finger is a classical zinc finger domain. C2H2-type zinc fingers are ubiquitous; more than 1% of all mammalian proteins are predicted to contain at least one zinc finger. They often function as DNA or protein binding structural motifs, such as in eukaryotic transcription factors, and therefore they play important roles in cellular processes …	-	-	KOG1074, KOG1074, KOG1074, Transcriptional repressor SALM [Transcription]. 4.31e-07	GO:0000902, cell morphogenesis;GO:0000904, cell morphogenesis involved in differentiation;GO:0000976, transcription regulatory region sequence-specific DNA binding;GO:0000977, RNA polymerase II regulatory region sequence-specific DNA binding;GO:0000978, RNA polymerase II proximal promoter sequence-specific DNA binding;GO:0000981, RNA polymerase II transcription factor activity, sequence-specific …	XP_023484132.1 B-cell lymphoma/leukemia 11B isoform X3 [Equus caballus] 0.0	PREDICTED: Myotis myotis BAF chromatin remodeling complex subunit BCL11B (BCL11B), transcript variant X2, mRNA 0.0
TRINITY_DN131381_c2_g4	222.152	1.09469	7.66488	3.32868e-24	1.01758e-22	-	pfam00838, TCTP, Translationally controlled tumor protein. 2.99e-15	-	KOG1727, KOG1727, KOG1727, Microtubule-binding protein (translationally controlled tumor protein) [Cell cycle control, cell division, chromosome partitioning, Cytoskeleton]. 2.54e-17	GO:0000075, cell cycle checkpoint;GO:0000077, DNA damage checkpoint;GO:0000278, mitotic cell cycle;GO:0001932, regulation of protein phosphorylation;GO:0001934, positive regulation of protein phosphorylation;GO:0003674, molecular_function;GO:0005085, guanyl-nucleotide exchange factor activity;GO:0005488, binding;GO:0005509, calcium ion binding;GO:0005515, protein binding;GO:0005575, cellular_comp…	XP_032965912.1 LOW QUALITY PROTEIN: translationally-controlled tumor protein-like [Rhinolophus ferrumequinum] 1.19e-37	PREDICTED: Rhinolophus ferrumequinum translationally-controlled tumor protein-like (LOC117024610), mRNA 3.22e-95
TRINITY_DN131362_c10_g1	33.6019	9.45718	1.82906	9.12233e-43	1.0023e-40	-	-	K02513-ko00534 Glycosaminoglycan biosynthesis - heparan sulfate / heparin	KOG3922, KOG3922, KOG3922, Sulfotransferases [Posttranslational modification, protein turnover, chaperones]. 5.68e-118	GO:0000139, Golgi membrane;GO:0000271, polysaccharide biosynthetic process;GO:0001655, urogenital system development;GO:0001657, ureteric bud development;GO:0001822, kidney development;GO:0001823, mesonephros development;GO:0001838, embryonic epithelial tube formation;GO:0002009, morphogenesis of an epithelium;GO:0003674, molecular_function;GO:0003824, catalytic activity;GO:0004394, heparan sulfa…	XP_005885380.1 PREDICTED: heparan sulfate 2-O-sulfotransferase 1 isoform X2 [Myotis brandtii] 4.87e-244	PREDICTED: Rhinolophus ferrumequinum heparan sulfate 2-O-sulfotransferase 1 (HS2ST1), mRNA 0.0
TRINITY_DN131353_c4_g1	5.02517	1.54852	1.69829	1.64277e-16	2.16746e-15	cd18276, BTB_POZ_KBTBD12, BTB (Broad-Complex, Tramtrack and Bric a brac)/POZ (poxvirus and zinc finger) domain found in Kelch repeat and BTB domain-containing protein 12 (KBTBD12). KBTBD12, also called Kelch domain-containing protein 6 (KLHDC6), contains a BTB domain and kelch repeats, characteristics of a kelch family protein. Its function remains unclear. The BTB/POZ domain is a common protein-…	pfam07707, BACK, BTB And C-terminal Kelch. This domain is found associated with pfam00651 and pfam01344. The BACK domain is found juxtaposed to the BTB domain; they are separated by as little as two residues. This family appears to be closely related to the BTB domain (Finn RD, personal observation). 6.40e-15	-	KOG4441, KOG4441, KOG4441, Proteins containing BTB/POZ and Kelch domains, involved in regulatory/signal transduction processes [Signal transduction mechanisms, General function prediction only]. 3.24e-52	GO:0000151, ubiquitin ligase complex;GO:0005575, cellular_component;GO:0005622, intracellular;GO:0005623, cell;GO:0031461, cullin-RING ubiquitin ligase complex;GO:0031463, Cul3-RING ubiquitin ligase complex;GO:0032991, protein-containing complex;GO:0044424, intracellular part;GO:0044464, cell part;GO:1902494, catalytic complex;GO:1990234, transferase complex	XP_032943699.1 kelch repeat and BTB domain-containing protein 12 isoform X2 [Rhinolophus ferrumequinum] 3.60e-249	Pipistrellus pipistrellus genome assembly, chromosome: 7 2.15e-86
TRINITY_DN131333_c3_g1	27.1306	6.12581	2.14695	4.33903e-24	1.30817e-22	-	-	-	-	-	KAF6480717.1 hypothetical protein HJG59_010567 [Molossus molossus] 6.63e-06	Pipistrellus pipistrellus genome assembly, chromosome: 5 1.78e-83
TRINITY_DN131330_c4_g1	9.96894	2.96281	1.75047	9.4062e-24	2.73096e-22	cd00054, EGF_CA, Calcium-binding EGF-like domain, present in a large number of membrane-bound and extracellular (mostly animal) proteins. Many of these proteins require calcium for their biological function and calcium-binding sites have been found to be located at the N-terminus of particular EGF-like domains; calcium-binding may be crucial for numerous protein-protein interactions. Six conserve…	-	-	KOG1217, KOG1217, KOG1217, Fibrillins and related proteins containing Ca2+-binding EGF-like domains [Signal transduction mechanisms]. 6.06e-10	-	XP_032967224.1 sushi, nidogen and EGF-like domain-containing protein 1 isoform X10 [Rhinolophus ferrumequinum] 7.98e-213	PREDICTED: Camelus ferus sushi, nidogen and EGF like domains 1 (SNED1), transcript variant X10, mRNA 0.0
TRINITY_DN131329_c1_g1	43.417	13.769	1.65683	1.98037e-21	4.41386e-20	cd18808, SF1_C_Upf1, C-terminal helicase domain of Upf1-like family helicases. The Upf1-like helicase family includes UPF1, HELZ, Mov10L1, Aquarius, IGHMBP2 (SMUBP2), and similar proteins. They are DEAD-like helicases belonging to superfamily (SF)1, a diverse family of proteins involved in ATP-dependent RNA or DNA unwinding. Similar to SF2 helicases, SF1 helicases do not form toroidal structures …	pfam13087, AAA_12, AAA domain. This family of domains contain a P-loop motif that is characteristic of the AAA superfamily. Many of the proteins in this family are conjugative transfer proteins. 2.63e-24	-	KOG1807, KOG1807, KOG1807, Helicases [Replication, recombination and repair]. 7.36e-67	GO:0000981, RNA polymerase II transcription factor activity, sequence-specific DNA binding;GO:0003674, molecular_function;GO:0003700, DNA binding transcription factor activity;GO:0006355, regulation of transcription, DNA-templated;GO:0006357, regulation of transcription by RNA polymerase II;GO:0008150, biological_process;GO:0009889, regulation of biosynthetic process;GO:0010468, regulation of gen…	XP_032950804.1 NFX1-type zinc finger-containing protein 1 [Rhinolophus ferrumequinum] 0.0	PREDICTED: Rhinolophus ferrumequinum zinc finger NFX1-type containing 1 (ZNFX1), transcript variant X2, mRNA 1.62e-112
TRINITY_DN131326_c2_g1	35.5097	16.848	1.07564	6.13541e-13	5.5553e-12	cd11860, SH3_DLG5, Src homology 3 domain of Disks Large homolog 5. DLG5 is a multifunctional scaffold protein that is located at sites of cell-cell contact and is involved in the maintenance of cell shape and polarity. Mutations in the DLG5 gene are associated with Crohn's disease (CD) and inflammatory bowel disease (IBD). DLG5 is a member of the MAGUK (membrane-associated guanylate kinase) prote…	pfam04822, Takusan, Takusan. This domain is named takusan, which is a Japanese word meaning 'many'. Members of this family regulate synaptic activity. 1.66e-18	-	KOG0708, KOG0708, KOG0708, Membrane-associated guanylate kinase MAGUK (contains PDZ, SH3, HOOK and GUK domains) [Nucleotide transport and metabolism]. 1.55e-49	GO:0000003, reproduction;GO:0001655, urogenital system development;GO:0001656, metanephros development;GO:0001667, ameboidal-type cell migration;GO:0001738, morphogenesis of a polarized epithelium;GO:0001763, morphogenesis of a branching structure;GO:0001822, kidney development;GO:0001837, epithelial to mesenchymal transition;GO:0002009, morphogenesis of an epithelium;GO:0002064, epithelial cell …	XP_032986774.1 disks large homolog 5 isoform X1 [Rhinolophus ferrumequinum] 0.0	PREDICTED: Rhinolophus ferrumequinum discs large MAGUK scaffold protein 5 (DLG5), transcript variant X1, mRNA 1.50e-97
TRINITY_DN131325_c2_g3	30.7504	5.17717	2.57037	5.85205e-31	3.50099e-29	cd14011, PK_SCY1_like, Pseudokinase domain of Scy1-like proteins. The pseudokinase domain shows similarity to protein kinases but lacks crucial residues for catalytic activity. This subfamily is composed of the catalytically inactive kinases with similarity to yeast Scy1. It includes four mammalian proteins called SCY1-like protein 1 (SCYL1), SCYL2, SCYL3, as well as Testis-EXpressed protein 14 (…	pfam07714, Pkinase_Tyr, Protein tyrosine kinase. 9.41e-06	-	KOG1243, KOG1243, KOG1243, Protein kinase [General function prediction only]. 8.41e-50	GO:0003674, molecular_function;GO:0003824, catalytic activity;GO:0004672, protein kinase activity;GO:0004713, protein tyrosine kinase activity;GO:0005575, cellular_component;GO:0005622, intracellular;GO:0005623, cell;GO:0005737, cytoplasm;GO:0005793, endoplasmic reticulum-Golgi intermediate compartment;GO:0005794, Golgi apparatus;GO:0005798, Golgi-associated vesicle;GO:0005801, cis-Golgi network;…	KAF6467655.1 SCY1 like pseudokinase 1 [Rousettus aegyptiacus] 9.55e-158	PREDICTED: Rhinolophus ferrumequinum SCY1 like pseudokinase 1 (SCYL1), transcript variant X2, mRNA 0.0
TRINITY_DN131320_c0_g2	22.4334	2.74077	3.033	5.06759e-225	7.84233e-222	-	pfam03151, TPT, Triose-phosphate Transporter family. This family includes transporters with a specificity for triose phosphate. 5.53e-26	-	KOG1441, KOG1441, KOG1441, Glucose-6-phosphate/phosphate and phosphoenolpyruvate/phosphate antiporter [Carbohydrate transport and metabolism, Amino acid transport and metabolism]. 6.21e-19	-	XP_032970153.1 solute carrier family 35 member E2A [Rhinolophus ferrumequinum] 5.46e-151	PREDICTED: Rhinolophus ferrumequinum solute carrier family 35 member E2A (LOC117026953), transcript variant X5, mRNA 0.0
TRINITY_DN131317_c0_g2	5.65228	1.19663	2.23986	1.11664e-09	7.21014e-09	-	-	-	-	-	-	PREDICTED: Rousettus aegyptiacus potassium channel tetramerization domain containing 16 (KCTD16), transcript variant X7, mRNA 0.0
TRINITY_DN131309_c1_g4	16.2366	2.436	2.73667	1.37837e-55	2.1432e-53	-	pfam08454, RIH_assoc, RyR and IP3R Homology associated. This eukaryotic domain is found in ryanodine receptors (RyR) and inositol 1,4,5-trisphosphate receptors (IP3R) which together form a superfamily of homotetrameric ligand-gated intracellular Ca2+ channels. There seems to be no known function for this domain. Also see the IP3-binding domain pfam01365 and pfam02815. 2.01e-15	K04962-ko04713 Circadian entrainment;ko04020 Calcium signaling pathway;ko04921 Oxytocin signaling pathway;ko04024 cAMP signaling pathway;ko04261 Adrenergic signaling in cardiomyocytes;ko04911 Insulin secretion;ko04972 Pancreatic secretion;ko04260 Cardiac muscle contraction	KOG2243, KOG2243, KOG2243, Ca2+ release channel (ryanodine receptor) [Signal transduction mechanisms]. 0.0	GO:0002682, regulation of immune system process;GO:0003008, system process;GO:0003012, muscle system process;GO:0003013, circulatory system process;GO:0003015, heart process;GO:0003674, molecular_function;GO:0005215, transporter activity;GO:0005216, ion channel activity;GO:0005217, intracellular ligand-gated ion channel activity;GO:0005219, ryanodine-sensitive calcium-release channel activity;GO:…	XP_032955393.1 ryanodine receptor 2 isoform X5 [Rhinolophus ferrumequinum] 0.0	PREDICTED: Rhinolophus ferrumequinum ryanodine receptor 2 (RYR2), transcript variant X5, mRNA 0.0
TRINITY_DN131306_c2_g1	12.7021	3.56969	1.83119	6.65651e-05	0.00022884	cd05171, PIKKc_ATM, Catalytic domain of Ataxia Telangiectasia Mutated. ATM is critical in the response to DNA double strand breaks (DSBs) caused by radiation. It is activated at the site of a DSB and phosphorylates key substrates that trigger pathways that regulate DNA repair and cell cycle checkpoints at the G1/S, S phase, and G2/M transition. Patients with the human genetic disorder Ataxia tela…	pfam00454, PI3_PI4_kinase, Phosphatidylinositol 3- and 4-kinase. Some members of this family probably do not have lipid kinase activity and are protein kinases. 6.13e-33	K04728-ko04115 p53 signaling pathway;ko04110 Cell cycle;ko04210 Apoptosis;ko04214 Apoptosis - fly;ko04064 NF-kappa B signaling pathway;ko04068 FoxO signaling pathway	KOG0892, KOG0892, KOG0892, Protein kinase ATM/Tel1, involved in telomere length regulation and DNA repair [Signal transduction mechanisms, Chromatin structure and dynamics, Replication, recombination and repair, Cell cycle control, cell division, chromosome partitioning]. 0.0	GO:0000003, reproduction;GO:0000075, cell cycle checkpoint;GO:0000077, DNA damage checkpoint;GO:0000278, mitotic cell cycle;GO:0000706, meiotic DNA double-strand break processing;GO:0000723, telomere maintenance;GO:0000729, DNA double-strand break processing;GO:0000785, chromatin;GO:0001894, tissue homeostasis;GO:0001895, retina homeostasis;GO:0002682, regulation of immune system process;GO:00026…	KAF6324086.1 ATM serine/threonine kinase [Myotis myotis] 0.0	PREDICTED: Myotis myotis ATM serine/threonine kinase (ATM), transcript variant X2, mRNA 0.0
TRINITY_DN131298_c2_g1	38.7838	13.078	1.56831	1.24753e-86	3.62846e-84	cd00033, CCP, Complement control protein (CCP) modules (aka short consensus repeats SCRs or SUSHI repeats) have been identified in several proteins of the complement system. SUSHI repeats (short complement-like repeat, SCR) are abundant in complement control proteins. The complement control protein (CCP) modules (also known as short consensus repeats SCRs or SUSHI repeats) contain approximately 6…	-	-	-	GO:0007275, multicellular organism development;GO:0008150, biological_process;GO:0009790, embryo development;GO:0009792, embryo development ending in birth or egg hatching;GO:0032501, multicellular organismal process;GO:0032502, developmental process;GO:0043009, chordate embryonic development;GO:0048856, anatomical structure development	KAF6274800.1 sushi domain containing 4 [Rhinolophus ferrumequinum] 2.78e-197	PREDICTED: Hipposideros armiger sushi domain containing 4 (SUSD4), transcript variant X4, mRNA 0.0
TRINITY_DN131290_c3_g3	35.9231	16.2996	1.14008	2.52547e-15	2.94566e-14	-	-	-	KOG4671, KOG4671, KOG4671, Brain cell membrane protein 1 (BCMP1) [General function prediction only]. 4.02e-25	GO:0005575, cellular_component;GO:0005623, cell;GO:0005886, plasma membrane;GO:0005911, cell-cell junction;GO:0016020, membrane;GO:0030054, cell junction;GO:0044464, cell part;GO:0071944, cell periphery	XP_019489456.1 PREDICTED: transmembrane protein 47 [Hipposideros armiger] 5.80e-123	PREDICTED: Physeter catodon transmembrane protein 47 (TMEM47), mRNA 0.0
TRINITY_DN131288_c1_g5	30.1478	5.97895	2.33409	7.31294e-37	6.30712e-35	-	pfam05994, FragX_IP, Cytoplasmic Fragile-X interacting family. CYFIP1/2 (Cytoplasmic fragile X mental retardation interacting protein) like proteins for a highly conserved protein family. The function of CYFIPs is unclear, but CYFIP interaction with fragile X mental retardation interacting protein (FMRP) involves the domain of FMRP which also mediating homo- and heteromerization. 3.75e-80	K05749-ko03013 RNA transport;ko04810 Regulation of actin cytoskeleton	KOG3534, KOG3534, KOG3534, p53 inducible protein PIR121 [General function prediction only]. 1.21e-27	GO:0000003, reproduction;GO:0000339, RNA cap binding;GO:0000340, RNA 7-methylguanosine cap binding;GO:0000902, cell morphogenesis;GO:0000904, cell morphogenesis involved in differentiation;GO:0001558, regulation of cell growth;GO:0001654, eye development;GO:0001667, ameboidal-type cell migration;GO:0001726, ruffle;GO:0001745, compound eye morphogenesis;GO:0001775, cell activation;GO:0002064, epit…	XP_010302914.1 PREDICTED: cytoplasmic FMR1-interacting protein 1-like, partial [Balearica regulorum gibbericeps] 1.47e-200	PREDICTED: Eptesicus fuscus cytoplasmic FMR1 interacting protein 1 (CYFIP1), mRNA 5.40e-88
TRINITY_DN131278_c0_g2	17.4778	8.26394	1.08062	4.0074e-34	2.99897e-32	-	-	-	KOG3740, KOG3740, KOG3740, Uncharacterized conserved protein [Function unknown]. 2.79e-55	GO:0000981, RNA polymerase II transcription factor activity, sequence-specific DNA binding;GO:0003674, molecular_function;GO:0003700, DNA binding transcription factor activity;GO:0005575, cellular_component;GO:0005622, intracellular;GO:0005623, cell;GO:0005634, nucleus;GO:0005654, nucleoplasm;GO:0006355, regulation of transcription, DNA-templated;GO:0006357, regulation of transcription by RNA pol…	TKC38141.1 hypothetical protein EI555_010719, partial [Monodon monoceros] 0.0	PREDICTED: Rhinolophus ferrumequinum GATA zinc finger domain containing 2B (GATAD2B), transcript variant X1, mRNA 0.0
TRINITY_DN131264_c3_g1	25.7512	9.03979	1.51028	0.000139203	0.000453253	-	pfam10168, Nup88, Nuclear pore component. Nup88 can be divided into two structural domains; the N-terminal two-thirds of the protein has no obvious structural motifs but is the region for binding to Nup98, one of the components of the nuclear pore. the C-terminal end is a predicted coiled-coil domain. Nup88 is overexpressed in tumor cells. 2.02e-10	K14318-ko03013 RNA transport	KOG4460, KOG4460, KOG4460, Nuclear pore complex, Nup88/rNup84 component [Nuclear structure, Intracellular trafficking, secretion, and vesicular transport]. 1.72e-08	GO:0000054, ribosomal subunit export from nucleus;GO:0000055, ribosomal large subunit export from nucleus;GO:0000056, ribosomal small subunit export from nucleus;GO:0000278, mitotic cell cycle;GO:0000785, chromatin;GO:0001763, morphogenesis of a branching structure;GO:0002009, morphogenesis of an epithelium;GO:0002376, immune system process;GO:0003674, molecular_function;GO:0003682, chromatin bin…	XP_036197065.1 nuclear pore complex protein Nup88 isoform X1 [Myotis myotis] 0.0	PREDICTED: Myotis lucifugus nucleoporin 88 (NUP88), transcript variant X4, mRNA 2.09e-24
TRINITY_DN131255_c2_g1	21.601	10.526	1.03714	1.91846e-16	2.51121e-15	cd04059, Peptidases_S8_Protein_convertases_Kexins_Furin-like, Peptidase S8 family domain in Protein convertases. Protein convertases, whose members include furins and kexins, are members of the peptidase S8 or Subtilase clan of proteases. They have an Asp/His/Ser catalytic triad that is not homologous to trypsin. Kexins are involved in the activation of peptide hormones, growth factors, and viral…	pfam01483, P_proprotein, Proprotein convertase P-domain. A unique feature of the eukaryotic subtilisin-like proprotein convertases is the presence of an additional highly conserved sequence of approximately 150 residues (P domain) located immediately downstream of the catalytic domain. 4.08e-23	-	KOG3526, KOG3526, KOG3526, Subtilisin-like proprotein convertase [Posttranslational modification, protein turnover, chaperones]. 1.71e-151	GO:0001101, response to acid chemical;GO:0002237, response to molecule of bacterial origin;GO:0002791, regulation of peptide secretion;GO:0002793, positive regulation of peptide secretion;GO:0003674, molecular_function;GO:0003824, catalytic activity;GO:0004175, endopeptidase activity;GO:0004252, serine-type endopeptidase activity;GO:0005488, binding;GO:0005515, protein binding;GO:0005575, cellula…	XP_032966897.1 neuroendocrine convertase 1 [Rhinolophus ferrumequinum] 0.0	PREDICTED: Rhinolophus ferrumequinum proprotein convertase subtilisin/kexin type 1 (PCSK1), mRNA 0.0
TRINITY_DN131251_c2_g3	57.4859	9.19163	2.64482	1.18471e-35	9.58285e-34	-	pfam03859, CG-1, CG-1 domain. CG-1 domains are highly conserved domains of about 130 amino-acid residues containing a predicted bipartite NLS and named after a partial cDNA clone isolated from parsley encoding a sequence-specific DNA-binding protein. CG-1 domains are associated with CAMTA proteins (for CAlModulin -binding Transcription Activator) that are transcription factors containing a calmod…	-	KOG0520, KOG0520, KOG0520, Uncharacterized conserved protein, contains IPT/TIG domain [Function unknown]. 2.34e-33	GO:0000981, RNA polymerase II transcription factor activity, sequence-specific DNA binding;GO:0000982, transcription factor activity, RNA polymerase II proximal promoter sequence-specific DNA binding;GO:0001077, transcriptional activator activity, RNA polymerase II proximal promoter sequence-specific DNA binding;GO:0001228, transcriptional activator activity, RNA polymerase II transcription regul…	XP_032969310.1 calmodulin-binding transcription activator 1 isoform X4 [Rhinolophus ferrumequinum] 0.0	PREDICTED: Rhinolophus ferrumequinum calmodulin binding transcription activator 1 (CAMTA1), transcript variant X16, mRNA 0.0
TRINITY_DN131231_c1_g1	26.2879	6.73596	1.96445	6.92415e-22	1.62821e-20	-	pfam13621, Cupin_8, Cupin-like domain. This cupin like domain shares similarity to the JmjC domain. 3.21e-14	-	KOG2132, KOG2132, KOG2132, Uncharacterized conserved protein, contains JmjC domain [Chromatin structure and dynamics, Signal transduction mechanisms]. 7.38e-19	GO:0000049, tRNA binding;GO:0003674, molecular_function;GO:0003676, nucleic acid binding;GO:0003723, RNA binding;GO:0003824, catalytic activity;GO:0005488, binding;GO:0005506, iron ion binding;GO:0005515, protein binding;GO:0005575, cellular_component;GO:0005622, intracellular;GO:0005623, cell;GO:0005737, cytoplasm;GO:0006139, nucleobase-containing compound metabolic process;GO:0006396, RNA proce…	XP_032967602.1 tRNA wybutosine-synthesizing protein 5 [Rhinolophus ferrumequinum] 1.51e-198	PREDICTED: Equus asinus tRNA-yW synthesizing protein 5 (TYW5), transcript variant X1, mRNA 0.0
TRINITY_DN131216_c2_g3	111.117	8.27939	3.74641	1.07787e-50	1.48582e-48	-	-	-	KOG4339, KOG4339, KOG4339, RPEL repeat-containing protein [General function prediction only]. 2.66e-71	GO:0003674, molecular_function;GO:0003779, actin binding;GO:0005488, binding;GO:0005515, protein binding;GO:0005575, cellular_component;GO:0005622, intracellular;GO:0005623, cell;GO:0005634, nucleus;GO:0005737, cytoplasm;GO:0005829, cytosol;GO:0006928, movement of cell or subcellular component;GO:0006996, organelle organization;GO:0007010, cytoskeleton organization;GO:0007015, actin filament orga…	XP_009951185.1 PREDICTED: phosphatase and actin regulator 1 [Leptosomus discolor] 8.15e-53	PREDICTED: Rhinolophus ferrumequinum phosphatase and actin regulator 1 (PHACTR1), transcript variant X7, mRNA 0.0
TRINITY_DN131213_c2_g1	23.4053	5.88049	1.99283	7.93064e-123	4.15637e-120	-	pfam15035, Rootletin, Ciliary rootlet component, centrosome cohesion. 3.86e-37	-	-	GO:0000086, G2/M transition of mitotic cell cycle;GO:0000226, microtubule cytoskeleton organization;GO:0000278, mitotic cell cycle;GO:0000922, spindle pole;GO:0003674, molecular_function;GO:0005488, binding;GO:0005515, protein binding;GO:0005575, cellular_component;GO:0005622, intracellular;GO:0005623, cell;GO:0005737, cytoplasm;GO:0005813, centrosome;GO:0005814, centriole;GO:0005815, microtubule…	KAF6284176.1 centrosomal protein 250 [Rhinolophus ferrumequinum] 0.0	PREDICTED: Rhinolophus ferrumequinum centrosomal protein 250 (CEP250), transcript variant X8, mRNA 1.31e-118
TRINITY_DN131205_c3_g2	82.3997	8.87477	3.21486	1.21298e-65	2.38581e-63	cd12756, RRM1_hnRNPD, RNA recognition motif 1 (RRM1) found in heterogeneous nuclear ribonucleoprotein D0 (hnRNP D0) and similar proteins. This subgroup corresponds to the RRM1 of hnRNP D0, also termed AU-rich element RNA-binding protein 1, which is a UUAG-specific nuclear RNA binding protein that may be involved in pre-mRNA splicing and telomere elongation. hnRNP D0 contains two RNA recognition m…	pfam00076, RRM_1, RNA recognition motif. (a.k.a. RRM, RBD, or RNP domain). The RRM motif is probably diagnostic of an RNA binding protein. RRMs are found in a variety of RNA binding proteins, including various hnRNP proteins, proteins implicated in regulation of alternative splicing, and protein components of snRNPs. The motif also appears in a few single stranded DNA binding proteins. The RRM st…	K14168-ko04122 Sulfur relay system	KOG2840, KOG2840, KOG2840, Uncharacterized conserved protein with similarity to predicted ATPase of the PP-loop superfamily [General function prediction only]. 1.48e-53	GO:0000003, reproduction;GO:0000049, tRNA binding;GO:0002097, tRNA wobble base modification;GO:0002098, tRNA wobble uridine modification;GO:0002119, nematode larval development;GO:0002164, larval development;GO:0003006, developmental process involved in reproduction;GO:0003674, molecular_function;GO:0003676, nucleic acid binding;GO:0003723, RNA binding;GO:0003824, catalytic activity;GO:0005488, b…	XP_032343719.1 cytoplasmic tRNA 2-thiolation protein 1 isoform X1 [Camelus ferus] 1.17e-175	PREDICTED: Equus asinus heterogeneous nuclear ribonucleoprotein D (HNRNPD), transcript variant X4, mRNA 0.0
TRINITY_DN131203_c4_g1	19.8224	8.43856	1.23207	4.71192e-21	1.00578e-19	-	pfam00520, Ion_trans, Ion transport protein. This family contains sodium, potassium and calcium ion channels. This family is 6 transmembrane helices in which the last two helices flank a loop which determines ion selectivity. In some sub-families (e.g. Na channels) the domain is repeated four times, whereas in others (e.g. K channels) the protein forms as a tetramer in the membrane. 3.59e-10	K04854-ko04925 Aldosterone synthesis and secretion;ko04020 Calcium signaling pathway;ko04010 MAPK signaling pathway;ko04713 Circadian entrainment	KOG2302, KOG2302, KOG2302, T-type voltage-gated Ca2+ channel, pore-forming alpha1I subunit [Inorganic ion transport and metabolism, Signal transduction mechanisms]. 2.22e-09	GO:0001508, action potential;GO:0002027, regulation of heart rate;GO:0003008, system process;GO:0003012, muscle system process;GO:0003013, circulatory system process;GO:0003015, heart process;GO:0003018, vascular process in circulatory system;GO:0003674, molecular_function;GO:0005215, transporter activity;GO:0005216, ion channel activity;GO:0005244, voltage-gated ion channel activity;GO:0005245, …	XP_032945290.1 voltage-dependent T-type calcium channel subunit alpha-1G isoform X5 [Rhinolophus ferrumequinum] 0.0	PREDICTED: Rhinolophus ferrumequinum calcium voltage-gated channel subunit alpha1 G (CACNA1G), transcript variant X6, mRNA 0.0
TRINITY_DN131202_c4_g1	146.892	21.9019	2.74563	2.92781e-61	5.22041e-59	-	pfam01655, Ribosomal_L32e, Ribosomal protein L32. This family includes ribosomal protein L32 from eukaryotes and archaebacteria. 3.75e-07	K02912-ko03010 Ribosome	KOG0878, KOG0878, KOG0878, 60S ribosomal protein L32 [Translation, ribosomal structure and biogenesis]. 1.51e-11	GO:0002181, cytoplasmic translation;GO:0003674, molecular_function;GO:0003735, structural constituent of ribosome;GO:0005198, structural molecule activity;GO:0005575, cellular_component;GO:0005622, intracellular;GO:0005623, cell;GO:0005634, nucleus;GO:0005730, nucleolus;GO:0005737, cytoplasm;GO:0005829, cytosol;GO:0005840, ribosome;GO:0006412, translation;GO:0006518, peptide metabolic process;GO:…	XP_035576828.1 60S ribosomal protein L32-like [Canis lupus dingo] 5.39e-20	PREDICTED: Rhinolophus ferrumequinum ubiquitin specific peptidase 46 (USP46), mRNA 0.0
TRINITY_DN131198_c3_g1	16.7675	2.70833	2.63019	3.95113e-38	3.64535e-36	-	pfam15625, CC2D2AN-C2, CC2D2A N-terminal C2 domain. Many ciliary proteins are involved in ciliogenesis and implicated for ciliophathies. A recent study has shown that many of them contain various new versions of C2 domains which are predicted to mediate membrane localizations for Y-shaped linkers of transition zone of cilia. This is the first C2 domain of ciliary CC2D2A proteins which also have a…	-	KOG3639, KOG3639, KOG3639, C2 Ca2+-binding motif-containing protein [General function prediction only]. 0.0	GO:0000226, microtubule cytoskeleton organization;GO:0001578, microtubule bundle formation;GO:0001654, eye development;GO:0001838, embryonic epithelial tube formation;GO:0001841, neural tube formation;GO:0001843, neural tube closure;GO:0002009, morphogenesis of an epithelium;GO:0005575, cellular_component;GO:0005622, intracellular;GO:0005623, cell;GO:0005737, cytoplasm;GO:0005829, cytosol;GO:0005…	KAF6371488.1 coiled-coil and C2 domain containing 2A [Rhinolophus ferrumequinum] 0.0	PREDICTED: Myotis davidii coiled-coil and C2 domain containing 2A (CC2D2A), transcript variant X2, mRNA 0.0
TRINITY_DN131194_c2_g1	4.22234	1.01067	2.06273	9.20285e-17	1.24321e-15	sd00017, ZF_C2H2, Zinc finger, C2H2 type. The C2H2 zinc finger is a classical zinc finger domain. C2H2-type zinc fingers are ubiquitous; more than 1% of all mammalian proteins are predicted to contain at least one zinc finger. They often function as DNA or protein binding structural motifs, such as in eukaryotic transcription factors, and therefore they play important roles in cellular processes …	-	-	KOG2462, KOG2462, KOG2462, C2H2-type Zn-finger protein [Transcription]. 4.10e-11	GO:0000981, RNA polymerase II transcription factor activity, sequence-specific DNA binding;GO:0003674, molecular_function;GO:0003700, DNA binding transcription factor activity;GO:0005575, cellular_component;GO:0005622, intracellular;GO:0005623, cell;GO:0005634, nucleus;GO:0006355, regulation of transcription, DNA-templated;GO:0006357, regulation of transcription by RNA polymerase II;GO:0008150, b…	XP_032943754.1 zinc finger and BTB domain-containing protein 7C [Rhinolophus ferrumequinum] 1.33e-246	PREDICTED: Hipposideros armiger zinc finger and BTB domain containing 7C (ZBTB7C), transcript variant X6, mRNA 0.0
TRINITY_DN131193_c3_g2	7.25443	1.79173	2.01751	1.24202e-08	7.10914e-08	cd11304, Cadherin_repeat, Cadherin tandem repeat domain. Cadherins are glycoproteins involved in Ca2+-mediated cell-cell adhesion. The cadherin repeat domains occur as tandem repeats in the extracellular regions, which are thought to mediate cell-cell contact when bound to calcium. They play numerous roles in cell fate, signalling, proliferation, differentiation, and migration; members include E-…	pfam01049, Cadherin_C, Cadherin cytoplasmic region. Cadherins are vital in cell-cell adhesion during tissue differentiation. Cadherins are linked to the cytoskeleton by catenins. Catenins bind to the cytoplasmic tail of the cadherin. Cadherins cluster to form foci of homophilic binding units. A key determinant to the strength of the binding that it is mediated by cadherins is the juxtamembrane re…	-	KOG1219, KOG1219, KOG1219, Uncharacterized conserved protein, contains laminin, cadherin and EGF domains [Signal transduction mechanisms]. 8.80e-07	GO:0003674, molecular_function;GO:0005488, binding;GO:0005515, protein binding;GO:0005575, cellular_component;GO:0005623, cell;GO:0005886, plasma membrane;GO:0005887, integral component of plasma membrane;GO:0007155, cell adhesion;GO:0007275, multicellular organism development;GO:0007399, nervous system development;GO:0007416, synapse assembly;GO:0008150, biological_process;GO:0009987, cellular p…	KAB1281757.1 Cadherin-9 [Camelus dromedarius] 1.26e-304	PREDICTED: Myotis brandtii cadherin 9, type 2 (T1-cadherin) (CDH9), transcript variant X2, mRNA 2.98e-56
TRINITY_DN131190_c2_g1	18.1301	8.879	1.02992	6.24176e-12	5.12052e-11	cd15998, 7tmB2_GPR124, G protein-coupled receptor 124, member of the class B2 family of seven-transmembrane G protein-coupled receptors. GPR124 is an orphan receptor that has been classified as that belongs to the group III of adhesion GPCRs, which also includes orphan GPR123 and GPR125. GPR124, also known as tumor endothelial marker 5 (TEM5), is highly expressed in tumor vessels and in the vascu…	pfam13855, LRR_8, Leucine rich repeat. 4.20e-08	-	KOG1598, KOG1598, KOG1598, Transcription initiation factor TFIIIB, Brf1 subunit [Transcription]. 1.63e-58	GO:0001525, angiogenesis;GO:0001568, blood vessel development;GO:0001570, vasculogenesis;GO:0001667, ameboidal-type cell migration;GO:0001885, endothelial cell development;GO:0001944, vasculature development;GO:0002040, sprouting angiogenesis;GO:0002064, epithelial cell development;GO:0003158, endothelium development;GO:0003674, molecular_function;GO:0004888, transmembrane signaling receptor acti…	XP_032959945.1 adhesion G protein-coupled receptor A2 isoform X2 [Rhinolophus ferrumequinum] 0.0	PREDICTED: Rhinolophus ferrumequinum adhesion G protein-coupled receptor A2 (ADGRA2), transcript variant X1, mRNA 0.0
TRINITY_DN131184_c3_g3	116.918	2.29551	5.67054	1.40328e-53	2.07944e-51	-	-	-	-	-	-	PREDICTED: Rhinolophus ferrumequinum protein phosphatase 3 catalytic subunit alpha (PPP3CA), transcript variant X2, mRNA 0.0
TRINITY_DN131177_c2_g3	16.0185	7.57594	1.08024	9.22086e-27	3.71188e-25	cd17984, DEXHc_DHX40, DEXH-box helicase domain of DEAH-box helicase 40. DEAH-box helicase 40 (DHX40) belongs to the DEAD-like helicase superfamily, a diverse family of proteins involved in ATP-dependent RNA or DNA unwinding. This domain contains the ATP-binding region. 1.23e-116	pfam07717, OB_NTP_bind, Oligonucleotide/oligosaccharide-binding (OB)-fold. This family is found towards the C-terminus of the DEAD-box helicases (pfam00270). In these helicases it is apparently always found in association with pfam04408. There do seem to be a couple of instances where it occurs by itself. The structure Structure 3i4u adopts an OB-fold. helicases (pfam00270). In these helicases it…	-	KOG0922, KOG0922, KOG0922, DEAH-box RNA helicase [RNA processing and modification]. 0.0	GO:0000375, RNA splicing, via transesterification reactions;GO:0000377, RNA splicing, via transesterification reactions with bulged adenosine as nucleophile;GO:0000398, mRNA splicing, via spliceosome;GO:0003674, molecular_function;GO:0003676, nucleic acid binding;GO:0003723, RNA binding;GO:0003724, RNA helicase activity;GO:0003824, catalytic activity;GO:0004004, ATP-dependent RNA helicase activit…	XP_003817405.2 probable ATP-dependent RNA helicase DHX40 isoform X1 [Pan paniscus] 0.0	PREDICTED: Rhinolophus ferrumequinum DEAH-box helicase 40 (DHX40), mRNA 0.0
TRINITY_DN131172_c8_g1	16.1366	4.3031	1.90689	0.00014573	0.000472807	-	-	-	-	-	-	Canis lupus familiaris breed Labrador retriever chromosome 28b 0.0
TRINITY_DN131167_c5_g1	24.2329	1.68708	3.84437	6.2779e-07	2.92158e-06	-	-	-	-	GO:0003674, molecular_function;GO:0003824, catalytic activity;GO:0003964, RNA-directed DNA polymerase activity;GO:0006139, nucleobase-containing compound metabolic process;GO:0006259, DNA metabolic process;GO:0006278, RNA-dependent DNA biosynthetic process;GO:0006725, cellular aromatic compound metabolic process;GO:0006807, nitrogen compound metabolic process;GO:0008150, biological_process;GO:000…	KAF6426441.1 hypothetical protein HJG59_009145 [Molossus molossus] 7.47e-40	Rhinolophus ferrumequinum clone VMRC7-71A7, complete sequence 2.88e-113
TRINITY_DN131166_c1_g1	9.73947	2.73401	1.83282	9.66758e-08	4.98937e-07	cd10008, HDAC7, Histone deacetylase 7. Histone deacetylase 7 is a class IIa Zn-dependent enzyme that catalyzes hydrolysis of an N(6)-acetyl-lysine residue of a histone to yield a deacetylated histone (EC 3.5.1.98). Histone acetylation/deacetylation process is important for mediation of transcriptional regulation of many genes. Histone deacetylases usually act via association with DNA binding prot…	pfam00850, Hist_deacetyl, Histone deacetylase domain. Histones can be reversibly acetylated on several lysine residues. Regulation of transcription is caused in part by this mechanism. Histone deacetylases catalyze the removal of the acetyl group. Histone deacetylases are related to other proteins. 9.61e-09	-	KOG1343, KOG1343, KOG1343, Histone deacetylase complex, catalytic component HDA1 [Chromatin structure and dynamics]. 1.36e-19	GO:0000118, histone deacetylase complex;GO:0000122, negative regulation of transcription by RNA polymerase II;GO:0001568, blood vessel development;GO:0001570, vasculogenesis;GO:0001775, cell activation;GO:0001817, regulation of cytokine production;GO:0001818, negative regulation of cytokine production;GO:0001944, vasculature development;GO:0002376, immune system process;GO:0002520, immune system …	XP_031517342.1 histone deacetylase 7 [Papio anubis] 1.76e-18	Homo sapiens 12 PAC RPCI5-1057I20 (Roswell Park Cancer Institute Human PAC library) complete sequence 2.05e-58
TRINITY_DN131165_c22_g1	37.1072	1.53664	4.59385	3.72809e-09	2.27023e-08	-	-	-	-	-	KAF6353589.1 hypothetical protein mPipKuh1_010502 [Pipistrellus kuhlii] 9.40e-103	Rhinolophus ferrumequinum clone VMRC7-267P18, complete sequence 0.0
TRINITY_DN131154_c3_g3	5.40464	2.26174	1.25677	0.000165744	0.000532387	-	-	K14314-ko03013 RNA transport	-	GO:0003674, molecular_function;GO:0005198, structural molecule activity;GO:0005488, binding;GO:0005515, protein binding;GO:0005575, cellular_component;GO:0005622, intracellular;GO:0005623, cell;GO:0005634, nucleus;GO:0005635, nuclear envelope;GO:0005643, nuclear pore;GO:0005737, cytoplasm;GO:0005783, endoplasmic reticulum;GO:0005789, endoplasmic reticulum membrane;GO:0006403, RNA localization;GO:…	XP_005886679.1 PREDICTED: nuclear pore membrane glycoprotein 210 isoform X2 [Myotis brandtii] 0.0	PREDICTED: Myotis myotis nucleoporin 210 (NUP210), transcript variant X4, mRNA 1.07e-45
TRINITY_DN131146_c1_g1	47.1429	20.8855	1.17454	8.83682e-06	3.48887e-05	cd00171, Sec7, Sec7 domain; Domain named after the S. cerevisiae SEC7 gene product. The Sec7 domain is the central domain of the guanine-nucleotide-exchange factors (GEFs) of the ADP-ribosylation factor family of small GTPases (ARFs) . It carries the exchange factor activity. 1.26e-06	pfam01369, Sec7, Sec7 domain. The Sec7 domain is a guanine-nucleotide-exchange-factor (GEF) for the pfam00025 family. 5.49e-11	K18443-ko04144 Endocytosis	KOG0928, KOG0928, KOG0928, Pattern-formation protein/guanine nucleotide exchange factor [Intracellular trafficking, secretion, and vesicular transport]. 4.12e-16	GO:0000137, Golgi cis cisterna;GO:0000902, cell morphogenesis;GO:0002064, epithelial cell development;GO:0002790, peptide secretion;GO:0003674, molecular_function;GO:0005085, guanyl-nucleotide exchange factor activity;GO:0005086, ARF guanyl-nucleotide exchange factor activity;GO:0005488, binding;GO:0005515, protein binding;GO:0005575, cellular_component;GO:0005622, intracellular;GO:0005623, cell;…	XP_032986078.1 Golgi-specific brefeldin A-resistance guanine nucleotide exchange factor 1 isoform X4 [Rhinolophus ferrumequinum] 0.0	PREDICTED: Rhinolophus ferrumequinum golgi brefeldin A resistant guanine nucleotide exchange factor 1 (GBF1), transcript variant X5, mRNA 9.53e-100
TRINITY_DN131136_c0_g1	18.6431	4.83541	1.94693	6.67924e-90	2.08301e-87	-	-	-	-	GO:0002244, hematopoietic progenitor cell differentiation;GO:0002376, immune system process;GO:0002520, immune system development;GO:0003002, regionalization;GO:0007275, multicellular organism development;GO:0007389, pattern specification process;GO:0007399, nervous system development;GO:0007417, central nervous system development;GO:0007420, brain development;GO:0008150, biological_process;GO:00…	XP_032984100.1 probable RNA polymerase II nuclear localization protein SLC7A6OS [Rhinolophus ferrumequinum] 4.53e-160	PREDICTED: Rhinolophus ferrumequinum solute carrier family 7 member 6 opposite strand (SLC7A6OS), mRNA 4.53e-123
TRINITY_DN131134_c4_g2	73.4594	20.3087	1.85485	6.91343e-05	0.000237121	-	pfam17655, IRK_C, Inward rectifier potassium channel C-terminal domain. This cytoplasmic C-terminal domain has an Ig fold. 3.03e-65	K04997-ko04728 Dopaminergic synapse;ko04915 Estrogen signaling pathway;ko04724 Glutamatergic synapse;ko04723 Retrograde endocannabinoid signaling;ko04726 Serotonergic synapse;ko04725 Cholinergic synapse;ko04921 Oxytocin signaling pathway;ko04713 Circadian entrainment	KOG3827, KOG3827, KOG3827, Inward rectifier K+ channel [Inorganic ion transport and metabolism]. 1.58e-136	GO:0001508, action potential;GO:0002027, regulation of heart rate;GO:0003008, system process;GO:0003012, muscle system process;GO:0003013, circulatory system process;GO:0003015, heart process;GO:0003674, molecular_function;GO:0005215, transporter activity;GO:0005216, ion channel activity;GO:0005242, inward rectifier potassium channel activity;GO:0005244, voltage-gated ion channel activity;GO:0005…	XP_004276847.1 G protein-activated inward rectifier potassium channel 1 isoform X1 [Orcinus orca] 0.0	PREDICTED: Myotis myotis potassium inwardly rectifying channel subfamily J member 3 (KCNJ3), transcript variant X1, mRNA 0.0
TRINITY_DN131129_c2_g2	36.5144	14.9698	1.28641	4.30481e-26	1.61837e-24	cd00757, ThiF_MoeB_HesA_family, ThiF_MoeB_HesA. Family of E1-like enzymes involved in molybdopterin and thiamine biosynthesis family. The common reaction mechanism catalyzed by MoeB and ThiF, like other E1 enzymes, begins with a nucleophilic attack of the C-terminal carboxylate of MoaD and ThiS, respectively, on the alpha-phosphate of an ATP molecule bound at the active site of the activating enz…	pfam00899, ThiF, ThiF family. This domain is found in ubiquitin activating E1 family and members of the bacterial ThiF/MoeB/HesA family. It is repeated in Ubiquitin-activating enzyme E1. 3.44e-24	-	KOG2336, KOG2336, KOG2336, Molybdopterin biosynthesis-related protein [Coenzyme transport and metabolism]. 1.28e-169	GO:0000003, reproduction;GO:0003008, system process;GO:0003674, molecular_function;GO:0003824, catalytic activity;GO:0005488, binding;GO:0005515, protein binding;GO:0005575, cellular_component;GO:0005622, intracellular;GO:0005623, cell;GO:0005737, cytoplasm;GO:0005829, cytosol;GO:0006464, cellular protein modification process;GO:0006807, nitrogen compound metabolic process;GO:0006950, response to…	XP_022438217.1 ubiquitin-like modifier-activating enzyme 5 isoform X1 [Delphinapterus leucas] 6.17e-251	PREDICTED: Myotis davidii ubiquitin like modifier activating enzyme 5 (UBA5), transcript variant X1, mRNA 0.0
TRINITY_DN131123_c6_g3	24.8354	9.45171	1.39375	2.14296e-65	4.17992e-63	-	pfam09457, RBD-FIP, FIP domain. The FIP domain is the Rab11-binding domain (RBD) at the C-terminus of a family of Rab11-interacting proteins (FIPs). The Rab proteins constitute the largest family of small GTPases (>60 members in mammals). Among them Rab11 is a well characterized regulator of endocytic and recycling pathways. Rab11 associates with a broad range of post-Golgi organelles, including …	K12485-ko04144 Endocytosis	KOG0982, KOG0982, KOG0982, Centrosomal protein Nuf [Cell cycle control, cell division, chromosome partitioning, Cytoskeleton]. 1.43e-23	GO:0002791, regulation of peptide secretion;GO:0002792, negative regulation of peptide secretion;GO:0003674, molecular_function;GO:0005488, binding;GO:0005515, protein binding;GO:0005575, cellular_component;GO:0005576, extracellular region;GO:0005622, intracellular;GO:0005623, cell;GO:0005634, nucleus;GO:0005654, nucleoplasm;GO:0005737, cytoplasm;GO:0005768, endosome;GO:0005813, centrosome;GO:000…	XP_032958001.1 rab11 family-interacting protein 3 [Rhinolophus ferrumequinum] 0.0	PREDICTED: Rhinolophus ferrumequinum RAB11 family interacting protein 3 (RAB11FIP3), mRNA 0.0
TRINITY_DN131123_c5_g1	61.5761	1.06525	5.8531	2.44544e-42	2.63914e-40	-	pfam02212, GED, Dynamin GTPase effector domain. 7.04e-09	K17065-ko04139 Regulation of mitophagy - yeast;ko04214 Apoptosis - fly;ko04668 TNF signaling pathway	-	GO:0000166, nucleotide binding;GO:0000266, mitochondrial fission;GO:0000278, mitotic cell cycle;GO:0000281, mitotic cytokinesis;GO:0000910, cytokinesis;GO:0001703, gastrulation with mouth forming first;GO:0001882, nucleoside binding;GO:0001883, purine nucleoside binding;GO:0003373, dynamin family protein polymerization involved in membrane fission;GO:0003374, dynamin family protein polymerization…	KAF6118331.1 dynamin 1 like [Phyllostomus discolor] 3.66e-53	PREDICTED: Pteropus giganteus tyrosyl-tRNA synthetase 2 (YARS2), transcript variant X2, misc_RNA 1.53e-127
TRINITY_DN131102_c0_g4	24.0255	2.6503	3.18034	2.75327e-21	6.03484e-20	-	-	-	-	-	XP_023609291.1 coatomer subunit gamma-2 isoform X4 [Myotis lucifugus] 1.61e-08	PREDICTED: Myotis myotis uncharacterized LOC118666402 (LOC118666402), ncRNA 1.38e-127
TRINITY_DN131102_c0_g2	449.595	17.3646	4.69441	0	0	-	-	-	-	-	XP_024624636.1 coatomer subunit gamma-2-like [Neophocaena asiaeorientalis asiaeorientalis] 2.90e-10	PREDICTED: Bos taurus uncharacterized LOC112446420 (LOC112446420), ncRNA 2.37e-18
TRINITY_DN131100_c2_g1	101.728	13.6129	2.90168	2.56133e-257	5.45663e-254	cd12887, SPRY_NHR_like, SPRY domain in neuralized homology repeat. This family contains the neuralized homology repeat 1 (NHR1) domain similar to the SPRY domain (known to mediate specific protein-protein interactions) at the C-terminus of a conserved region within eukaryotic neuralized and neuralized-like proteins. In Drosophila, the neuralized protein (Neur) belongs to a group of ubiquitin liga…	pfam00450, Peptidase_S10, Serine carboxypeptidase. 9.89e-103	K13289-ko04614 Renin-angiotensin system;ko04142 Lysosome	KOG1282, KOG1282, KOG1282, Serine carboxypeptidases (lysosomal cathepsin A) [Amino acid transport and metabolism, Posttranslational modification, protein turnover, chaperones]. 6.63e-98	GO:0000323, lytic vacuole;GO:0001775, cell activation;GO:0002252, immune effector process;GO:0002263, cell activation involved in immune response;GO:0002274, myeloid leukocyte activation;GO:0002275, myeloid cell activation involved in immune response;GO:0002283, neutrophil activation involved in immune response;GO:0002366, leukocyte activation involved in immune response;GO:0002376, immune system…	XP_032951203.1 lysosomal protective protein [Rhinolophus ferrumequinum] 0.0	PREDICTED: Rhinolophus ferrumequinum neuralized E3 ubiquitin protein ligase 2 (NEURL2), transcript variant X2, mRNA 0.0
TRINITY_DN131095_c1_g4	10.2735	4.12886	1.31511	4.89358e-05	0.000172129	-	pfam01576, Myosin_tail_1, Myosin tail. The myosin molecule is a multi-subunit complex made up of two heavy chains and four light chains it is a fundamental contractile protein found in all eukaryote cell types. This family consists of the coiled-coil myosin heavy chain tail region. The coiled-coil is composed of the tail from two molecules of myosin. These can then assemble into the macromolecula…	K17751-ko04530 Tight junction;ko04260 Cardiac muscle contraction;ko04261 Adrenergic signaling in cardiomyocytes	KOG0161, KOG0161, KOG0161, Myosin class II heavy chain [Cytoskeleton]. 5.32e-49	GO:0000146, microfilament motor activity;GO:0000166, nucleotide binding;GO:0001101, response to acid chemical;GO:0001725, stress fiber;GO:0002026, regulation of the force of heart contraction;GO:0002027, regulation of heart rate;GO:0003007, heart morphogenesis;GO:0003008, system process;GO:0003009, skeletal muscle contraction;GO:0003012, muscle system process;GO:0003013, circulatory system proces…	XP_007459114.1 PREDICTED: myosin-7-like, partial [Lipotes vexillifer] 5.28e-53	PREDICTED: Rhinolophus ferrumequinum myosin heavy chain 7 (MYH7), mRNA 0.0
TRINITY_DN131086_c0_g1	16.8242	5.15189	1.70736	2.44999e-13	2.31188e-12	sd00039, 7WD40, WD40 repeats in seven bladed beta propellers. The WD40 repeat is found in a number of eukaryotic proteins that cover a wide variety of functions including adaptor/regulatory modules in signal transduction, pre-mRNA processing, and cytoskeleton assembly. It typically contains a GH dipeptide 11-24 residues from its N-terminus and the WD dipeptide at its C-terminus and is 40 residues…	-	K10264-ko04120 Ubiquitin mediated proteolysis	-	GO:0000003, reproduction;GO:0000151, ubiquitin ligase complex;GO:0000209, protein polyubiquitination;GO:0001568, blood vessel development;GO:0001701, in utero embryonic development;GO:0001890, placenta development;GO:0001892, embryonic placenta development;GO:0001944, vasculature development;GO:0003006, developmental process involved in reproduction;GO:0003674, molecular_function;GO:0003824, cata…	KAF6277858.1 F-box and WD repeat domain containing 8 [Rhinolophus ferrumequinum] 3.15e-212	PREDICTED: Rhinolophus ferrumequinum F-box and WD repeat domain containing 8 (FBXW8), mRNA 0.0
TRINITY_DN131041_c1_g1	62.1352	21.0743	1.55993	4.28194e-152	3.2977e-149	cd07643, I-BAR_IMD_MIM, Inverse (I)-BAR, also known as the IRSp53/MIM homology Domain (IMD), of Missing In Metastasis. The IMD domain, also called Inverse-Bin/Amphiphysin/Rvs (I-BAR) domain, is a dimerization and lipid-binding module that bends membranes and induces membrane protrusions. Members of this subfamily include missing in metastasis (MIM) or metastasis suppressor 1 (MTSS1), metastasis s…	pfam08397, IMD, IRSp53/MIM homology domain. The N-terminal predicted helical stretch of the insulin receptor tyrosine kinase substrate p53 (IRSp53) is an evolutionary conserved F-actin bundling domain involved in filopodium formation. The domain has been named IMD after the IRSp53 and missing in metastasis (MIM) proteins in which it occurs. Filopodium-inducing IMD activity is regulated by Cdc42 a…	-	-	GO:0001726, ruffle;GO:0003674, molecular_function;GO:0003779, actin binding;GO:0003785, actin monomer binding;GO:0005096, GTPase activator activity;GO:0005488, binding;GO:0005515, protein binding;GO:0005543, phospholipid binding;GO:0005546, phosphatidylinositol-4,5-bisphosphate binding;GO:0005575, cellular_component;GO:0005622, intracellular;GO:0005623, cell;GO:0005737, cytoplasm;GO:0005856, cyto…	XP_032983058.1 protein MTSS 2 isoform X7 [Rhinolophus ferrumequinum] 0.0	PREDICTED: Hipposideros armiger MTSS1L, I-BAR domain containing (MTSS1L), transcript variant X1, mRNA 0.0
TRINITY_DN131036_c15_g1	18.8608	1.29187	3.86786	1.27868e-06	5.70883e-06	-	-	-	-	-	KAF0886911.1 LIN1 transcriptase, partial [Crocuta crocuta] 1.62e-80	Rhinolophus ferrumequinum clone VMRC7-71A7, complete sequence 0.0
TRINITY_DN131017_c1_g2	57.963	9.69191	2.58028	1.92177e-110	8.16703e-108	-	-	-	-	GO:0003008, system process;GO:0003012, muscle system process;GO:0003298, physiological muscle hypertrophy;GO:0003300, cardiac muscle hypertrophy;GO:0003301, physiological cardiac muscle hypertrophy;GO:0003674, molecular_function;GO:0005198, structural molecule activity;GO:0005200, structural constituent of cytoskeleton;GO:0005488, binding;GO:0005515, protein binding;GO:0005575, cellular_component…	XP_032959860.1 sorbin and SH3 domain-containing protein 2 isoform X8 [Rhinolophus ferrumequinum] 0.0	PREDICTED: Rhinolophus ferrumequinum sorbin and SH3 domain containing 2 (SORBS2), transcript variant X12, mRNA 0.0
TRINITY_DN131016_c2_g1	46.8645	15.1206	1.63198	6.32937e-17	8.69573e-16	cd07302, CHD, cyclase homology domain. Catalytic domains of the mononucleotidyl cyclases (MNC's), also called cyclase homology domains (CHDs), are part of the class III nucleotidyl cyclases. This class includes eukaryotic and prokaryotic adenylate cyclases (AC's) and guanylate cyclases (GC's). They seem to share a common catalytic mechanism in their requirement for two magnesium ions to bind the …	pfam00211, Guanylate_cyc, Adenylate and Guanylate cyclase catalytic domain. 1.05e-28	K08046-ko04022 cGMP - PKG signaling pathway;ko04925 Aldosterone synthesis and secretion;ko04976 Bile secretion;ko04912 GnRH signaling pathway;ko04540 Gap junction;ko04024 cAMP signaling pathway;ko04918 Thyroid hormone synthesis;ko04211 Longevity regulating pathway - mammal;ko04915 Estrogen signaling pathway;ko04971 Gastric acid secretion;ko04723 Retrograde endocannabinoid signaling;ko04923 Regula…	KOG3619, KOG3619, KOG3619, Adenylate/guanylate cyclase [Energy production and conversion]. 3.84e-11	GO:0000149, SNARE binding;GO:0001101, response to acid chemical;GO:0003008, system process;GO:0003013, circulatory system process;GO:0003014, renal system process;GO:0003018, vascular process in circulatory system;GO:0003091, renal water homeostasis;GO:0003674, molecular_function;GO:0003824, catalytic activity;GO:0004016, adenylate cyclase activity;GO:0004383, guanylate cyclase activity;GO:000508…	XP_006755545.2 PREDICTED: adenylate cyclase type 6 isoform X1 [Myotis davidii] 0.0	PREDICTED: Rhinolophus ferrumequinum adenylate cyclase 6 (ADCY6), transcript variant X3, mRNA 0.0
TRINITY_DN130996_c2_g1	45.0381	11.1966	2.00808	4.48451e-13	4.11823e-12	cd11290, gelsolin_S1_like, Gelsolin sub-domain 1-like domain found in gelsolin, severin, villin, and related proteins. Gelsolin repeats occur in gelsolin, severin, villin, advillin, villidin, supervillin, flightless, quail, fragmin, and other proteins, usually in several copies. They co-occur with villin headpiece domains, leucine-rich repeats, and several other domains. These gelsolin-related ac…	-	-	KOG0444, KOG0444, KOG0444, Cytoskeletal regulator Flightless-I (contains leucine-rich and gelsolin repeats) [Cytoskeleton]. 0.0	GO:0001703, gastrulation with mouth forming first;GO:0003674, molecular_function;GO:0003779, actin binding;GO:0005488, binding;GO:0005509, calcium ion binding;GO:0005515, protein binding;GO:0005575, cellular_component;GO:0005622, intracellular;GO:0005623, cell;GO:0005634, nucleus;GO:0005654, nucleoplasm;GO:0005737, cytoplasm;GO:0005815, microtubule organizing center;GO:0005829, cytosol;GO:0005856…	XP_036152139.1 protein flightless-1 homolog isoform X1 [Myotis myotis] 0.0	PREDICTED: Myotis myotis FLII actin remodeling protein (FLII), transcript variant X1, mRNA 0.0
TRINITY_DN130995_c1_g1	75.8735	23.0518	1.71872	1.33843e-15	1.60964e-14	cd08889, SRPBCC_PITPNM1-2_like, Lipid-binding SRPBCC domain of mammalian PITPNM1-2 and related proteins (Class IIA PITPs). This subgroup includes an N-terminal SRPBCC (START/RHO_alpha_C/PITP/Bet_v1/CoxG/CalC) domain of mammalian Class II phosphatidylinositol transfer protein (PITPs), PITPNM1/PITPalphaI/Nir2 (PYK2 N-terminal domain-interacting receptor2) and PITPNM2/PITPalphaII/Nir3), Drosophila R…	pfam02121, IP_trans, Phosphatidylinositol transfer protein. Along with the structurally unrelated Sec14p family (found in pfam00650), this family can bind/exchange one molecule of phosphatidylinositol (PI) or phosphatidylcholine (PC) and thus aids their transfer between different membrane compartments. There are three sub-families - all share an N-terminal PITP-like domain, whose sequence is high…	-	KOG3668, KOG3668, KOG3668, Phosphatidylinositol transfer protein [Lipid transport and metabolism, Signal transduction mechanisms]. 5.07e-20	GO:0003008, system process;GO:0003674, molecular_function;GO:0003824, catalytic activity;GO:0005102, signaling receptor binding;GO:0005215, transporter activity;GO:0005319, lipid transporter activity;GO:0005388, calcium-transporting ATPase activity;GO:0005488, binding;GO:0005509, calcium ion binding;GO:0005515, protein binding;GO:0005543, phospholipid binding;GO:0005548, phospholipid transporter …	XP_036182329.1 membrane-associated phosphatidylinositol transfer protein 1 isoform X1 [Myotis myotis] 1.64e-37	PREDICTED: Myotis myotis cyclin-dependent kinase 2-associated protein 2 (LOC118665214), transcript variant X3, mRNA 0.0
TRINITY_DN130992_c1_g1	39.0572	5.90541	2.72548	3.11336e-95	1.04655e-92	cd13248, PH_PEPP1_2_3, Phosphoinositol 3-phosphate binding proteins 1, 2, and 3 pleckstrin homology (PH) domain. PEPP1 (also called PLEKHA4/PH domain-containing family A member 4 and RHOXF1/Rhox homeobox family member 1), and related homologs PEPP2 (also called PLEKHA5/PH domain-containing family A member 5) and PEPP3 (also called PLEKHA6/PH domain-containing family A member 6), have PH domains t…	-	-	KOG3531, KOG3531, KOG3531, Rho guanine nucleotide exchange factor CDEP [Signal transduction mechanisms]. 5.38e-10	-	XP_032948134.1 pleckstrin homology domain-containing family A member 6 isoform X1 [Rhinolophus ferrumequinum] 0.0	PREDICTED: Hipposideros armiger pleckstrin homology domain containing A6 (PLEKHA6), transcript variant X3, mRNA 2.27e-120
TRINITY_DN130990_c11_g3	88.6139	11.555	2.93902	4.83176e-120	2.41647e-117	-	-	-	-	GO:0000003, reproduction;GO:0001669, acrosomal vesicle;GO:0001675, acrosome assembly;GO:0002080, acrosomal membrane;GO:0003006, developmental process involved in reproduction;GO:0005575, cellular_component;GO:0005622, intracellular;GO:0005623, cell;GO:0005737, cytoplasm;GO:0006996, organelle organization;GO:0007276, gamete generation;GO:0007281, germ cell development;GO:0007283, spermatogenesis;G…	XP_032955012.1 coiled-coil domain-containing protein 136 isoform X2 [Rhinolophus ferrumequinum] 2.76e-75	PREDICTED: Pteropus vampyrus coiled-coil domain containing 136 (CCDC136), transcript variant X4, mRNA 0.0
TRINITY_DN130984_c4_g2	3.328	1.44742	1.20117	1.15318e-16	1.54259e-15	cd00131, PAX, Paired Box domain. 9.74e-66	pfam00292, PAX, 'Paired box' domain. 1.94e-71	K09293-ko04918 Thyroid hormone synthesis	KOG3862, KOG3862, KOG3862, Transcription factor PAX2/5/8, contains PAX domain [Transcription]. 1.25e-127	GO:0000976, transcription regulatory region sequence-specific DNA binding;GO:0000977, RNA polymerase II regulatory region sequence-specific DNA binding;GO:0000978, RNA polymerase II proximal promoter sequence-specific DNA binding;GO:0000979, RNA polymerase II core promoter sequence-specific DNA binding;GO:0000981, RNA polymerase II transcription factor activity, sequence-specific DNA binding;GO:0…	XP_011376179.1 paired box protein Pax-8 isoform X6 [Pteropus vampyrus] 1.14e-260	PREDICTED: Rhinolophus ferrumequinum paired box 8 (PAX8), transcript variant X2, mRNA 1.16e-101
TRINITY_DN130980_c2_g4	23.796	2.55802	3.21762	3.30852e-05	0.000119455	-	-	-	-	-	-	PREDICTED: Rhinolophus ferrumequinum neuroepithelial cell transforming 1 (NET1), transcript variant X2, mRNA 4.91e-93
TRINITY_DN130970_c0_g1	7.62782	3.58157	1.09068	7.64198e-08	3.99309e-07	-	pfam14915, CCDC144C, CCDC144C protein coiled-coil region. This family includes the human protein CCDC144C and the ankyrin repeat domain-containing protein 26-like 1 found in eukaryotes. Its function remains unknown, however, it is known to contain a coiled-coil domain which corresponds to this region. The ankyrin repeat which features in this protein is a common amino acid motif. 2.77e-47	-	-	GO:0001932, regulation of protein phosphorylation;GO:0001933, negative regulation of protein phosphorylation;GO:0005575, cellular_component;GO:0005622, intracellular;GO:0005623, cell;GO:0005813, centrosome;GO:0005815, microtubule organizing center;GO:0005856, cytoskeleton;GO:0008150, biological_process;GO:0009892, negative regulation of metabolic process;GO:0009966, regulation of signal transduct…	KAF6385937.1 hypothetical protein mMyoMyo1_000702 [Myotis myotis] 2.50e-285	PREDICTED: Myotis lucifugus ankyrin repeat domain-containing protein 26 (LOC102422911), transcript variant X5, mRNA 4.49e-39
TRINITY_DN130967_c2_g2	9.53393	4.69138	1.02306	0.000141132	0.00045899	-	-	-	-	-	-	PREDICTED: Pteropus giganteus SATB homeobox 1 (SATB1), transcript variant X1, mRNA 0.0
TRINITY_DN130962_c1_g4	19.8203	8.94269	1.1482	3.36687e-10	2.30395e-09	-	-	K04407-ko04010 MAPK signaling pathway	KOG0587, KOG0587, KOG0587, Traf2- and Nck-interacting kinase and related germinal center kinase (GCK) family protein kinases [Signal transduction mechanisms]. 7.86e-13	-	KAF6279164.1 mitogen-activated protein kinase kinase kinase kinase 4 [Myotis myotis] 5.38e-61	Pipistrellus pipistrellus genome assembly, chromosome: 12 2.97e-36
TRINITY_DN130952_c2_g1	460.348	211.31	1.12336	3.34636e-46	4.07828e-44	-	pfam03939, Ribosomal_L23eN, Ribosomal protein L23, N-terminal domain. The N-terminal domain appears to be specific to the eukaryotic ribosomal proteins L25, L23, and L23a. 4.55e-14	K02893-ko03010 Ribosome	KOG1751, KOG1751, KOG1751, 60s ribosomal protein L23 [Translation, ribosomal structure and biogenesis]. 2.06e-43	-	XP_037666515.1 60S ribosomal protein L23a [Choloepus didactylus] 6.19e-63	PREDICTED: Myotis myotis ribosomal protein L23a (RPL23A), transcript variant X2, mRNA 0.0
TRINITY_DN130937_c2_g1	3.05081	1.51454	1.01031	1.44397e-14	1.55151e-13	-	pfam15273, NHS, NHS-like. This family of proteins includes Nance-Horan syndrome protein (NHS). 3.74e-92	-	-	GO:0001654, eye development;GO:0002088, lens development in camera-type eye;GO:0005575, cellular_component;GO:0005622, intracellular;GO:0005623, cell;GO:0005634, nucleus;GO:0005654, nucleoplasm;GO:0005737, cytoplasm;GO:0005794, Golgi apparatus;GO:0005886, plasma membrane;GO:0005911, cell-cell junction;GO:0005912, adherens junction;GO:0005923, bicellular tight junction;GO:0005924, cell-substrate a…	XP_032972604.1 Nance-Horan syndrome protein isoform X3 [Rhinolophus ferrumequinum] 0.0	PREDICTED: Rhinolophus ferrumequinum NHS actin remodeling regulator (NHS), transcript variant X5, mRNA 0.0
TRINITY_DN130934_c3_g1	13.1796	1.89493	2.79809	6.49478e-39	6.18343e-37	-	-	-	-	GO:0000902, cell morphogenesis;GO:0000904, cell morphogenesis involved in differentiation;GO:0003674, molecular_function;GO:0005488, binding;GO:0005515, protein binding;GO:0005575, cellular_component;GO:0007154, cell communication;GO:0007275, multicellular organism development;GO:0007399, nervous system development;GO:0007409, axonogenesis;GO:0007412, axon target recognition;GO:0008150, biologica…	XP_026965907.1 kazrin isoform X1 [Lagenorhynchus obliquidens] 8.34e-259	PREDICTED: Rhinolophus ferrumequinum kazrin, periplakin interacting protein (KAZN), transcript variant X7, mRNA 0.0
TRINITY_DN130933_c1_g4	8.90048	1.66915	2.41477	8.68481e-44	9.9072e-42	-	-	-	-	-	EAW68622.1 hCG1991798 [Homo sapiens] 2.07e-06	PREDICTED: Pteropus giganteus tripartite motif containing 66 (TRIM66), transcript variant X11, mRNA 7.20e-83
TRINITY_DN130933_c1_g2	7.76741	3.34001	1.21758	3.79895e-14	3.90219e-13	cd05502, Bromo_tif1_like, Bromodomain; tif1_like subfamily. Tif1 (transcription intermediary factor 1) is a member of the tripartite motif (TRIM) protein family, which is characterized by a particular domain architecture. It functions by recruiting coactivators and/or corepressors to modulate transcription. Vertebrate Tif1-gamma, also labeled E3 ubiquitin-protein ligase TRIM33, plays a role in th…	pfam00439, Bromodomain, Bromodomain. Bromodomains are 110 amino acid long domains, that are found in many chromatin associated proteins. Bromodomains can interact specifically with acetylated lysine. 1.21e-09	-	KOG1245, KOG1245, KOG1245, Chromatin remodeling complex WSTF-ISWI, large subunit (contains heterochromatin localization, PHD and BROMO domains) [Chromatin structure and dynamics]. 1.16e-13	GO:0003674, molecular_function;GO:0003682, chromatin binding;GO:0005488, binding;GO:0005515, protein binding;GO:0005575, cellular_component;GO:0005622, intracellular;GO:0005623, cell;GO:0005634, nucleus;GO:0005654, nucleoplasm;GO:0005694, chromosome;GO:0006355, regulation of transcription, DNA-templated;GO:0008150, biological_process;GO:0009889, regulation of biosynthetic process;GO:0009890, nega…	KAF6334589.1 tripartite motif containing 66 [Rhinolophus ferrumequinum] 0.0	PREDICTED: Rhinolophus ferrumequinum tripartite motif containing 66 (TRIM66), transcript variant X2, mRNA 0.0
TRINITY_DN130926_c0_g1	45.4763	21.3831	1.08864	3.82531e-11	2.89854e-10	cd16679, RING-H2_RNF38, RING finger, H2 subclass, found in RING finger protein 38 (RNF38) and similar proteins. RNF38 is a nuclear E3 ubiquitin protein ligase that is widely expressed throughout the body in human, especially highly expressed in the heart, brain, placenta and the testis. It recognizes p53 as a substrate for ubiquitination, and thus plays a role in regulating p53. The overexpressio…	pfam13639, zf-RING_2, Ring finger domain. 3.60e-09	-	KOG4628, KOG4628, KOG4628, Predicted E3 ubiquitin ligase [Posttranslational modification, protein turnover, chaperones]. 4.50e-12	GO:0003008, system process;GO:0003674, molecular_function;GO:0003824, catalytic activity;GO:0004842, ubiquitin-protein transferase activity;GO:0005488, binding;GO:0005575, cellular_component;GO:0005622, intracellular;GO:0005623, cell;GO:0005634, nucleus;GO:0005654, nucleoplasm;GO:0005929, cilium;GO:0006464, cellular protein modification process;GO:0006508, proteolysis;GO:0006511, ubiquitin-depend…	VFV44346.1 ring finger protein 38 isoform 1, partial [Lynx pardinus] 0.0	PREDICTED: Myotis davidii ring finger protein 38 (RNF38), transcript variant X8, mRNA 0.0
TRINITY_DN130919_c0_g3	362.895	5.91906	5.93804	1.04186e-198	1.25667e-195	-	pfam12062, HSNSD, heparan sulfate-N-deacetylase. This family of proteins is are heparan sulfate N-deacetylase enzymes. This protein is found in eukaryotes. This proteinenzyme is often found associated with pfam00685. 3.61e-126	K02577-ko00534 Glycosaminoglycan biosynthesis - heparan sulfate / heparin	KOG3703, KOG3703, KOG3703, Heparan sulfate N-deacetylase/N-sulfotransferase [Posttranslational modification, protein turnover, chaperones]. 3.04e-128	GO:0000003, reproduction;GO:0000137, Golgi cis cisterna;GO:0000139, Golgi membrane;GO:0000271, polysaccharide biosynthetic process;GO:0001667, ameboidal-type cell migration;GO:0001704, formation of primary germ layer;GO:0001707, mesoderm formation;GO:0001990, regulation of systemic arterial blood pressure by hormone;GO:0001991, regulation of systemic arterial blood pressure by circulatory renin-a…	XP_015417650.1 PREDICTED: bifunctional heparan sulfate N-deacetylase/N-sulfotransferase 2 isoform X2 [Myotis davidii] 9.97e-239	PREDICTED: Myotis myotis N-deacetylase and N-sulfotransferase 2 (NDST2), transcript variant X6, misc_RNA 0.0
TRINITY_DN130911_c1_g1	134.993	48.1438	1.48746	1.93949e-10	1.36114e-09	sd00034, LRR_AMN1, leucine-rich repeats, antagonist of mitotic exit network protein 1-like subfamily. A leucine-rich repeat (LRR) is a structural protein motif of 20-30 amino acids that is unusually rich in the hydrophobic amino acid leucine. The conserved eleven-residue sequence motif (LxxLxLxxN/CxL) within the LRRs corresponds to the beta-strand and adjacent loop regions, whereas the remaining …	-	-	KOG1947, KOG1947, KOG1947, Leucine rich repeat proteins, some proteins contain F-box [General function prediction only]. 9.76e-11	GO:0001817, regulation of cytokine production;GO:0001818, negative regulation of cytokine production;GO:0002682, regulation of immune system process;GO:0002683, negative regulation of immune system process;GO:0002697, regulation of immune effector process;GO:0002698, negative regulation of immune effector process;GO:0002700, regulation of production of molecular mediator of immune response;GO:000…	EPQ15184.1 CUE domain-containing protein 2 [Myotis brandtii] 6.97e-193	PREDICTED: Myotis lucifugus CUE domain containing 2 (CUEDC2), transcript variant X1, mRNA 0.0
TRINITY_DN130903_c1_g1	54.0265	13.3541	2.01638	4.96556e-176	4.81982e-173	cd00312, Esterase_lipase, Esterases and lipases (includes fungal lipases, cholinesterases, etc.) These enzymes act on carboxylic esters (EC: 3.1.1.-). The catalytic apparatus involves three residues (catalytic triad): a serine, a glutamate or aspartate and a histidine.These catalytic residues are responsible for the nucleophilic attack on the carbonyl carbon atom of the ester bond. In contrast wi…	pfam00135, COesterase, Carboxylesterase family. 1.06e-43	K07378-ko04514 Cell adhesion molecules (CAMs)	KOG0829, KOG0829, KOG0829, 60S ribosomal protein L18A [Translation, ribosomal structure and biogenesis]. 2.62e-17	GO:0000902, cell morphogenesis;GO:0001505, regulation of neurotransmitter levels;GO:0001540, amyloid-beta binding;GO:0001941, postsynaptic membrane organization;GO:0001956, positive regulation of neurotransmitter secretion;GO:0002087, regulation of respiratory gaseous exchange by neurological system process;GO:0003008, system process;GO:0003674, molecular_function;GO:0003824, catalytic activity;G…	XP_011916137.1 PREDICTED: neuroligin-1 isoform X5 [Cercocebus atys] 0.0	PREDICTED: Puma yagouaroundi neuroligin 1 (NLGN1), transcript variant X10, mRNA 0.0
TRINITY_DN130901_c3_g2	20.5215	6.96807	1.5583	4.88438e-16	6.13455e-15	sd00017, ZF_C2H2, Zinc finger, C2H2 type. The C2H2 zinc finger is a classical zinc finger domain. C2H2-type zinc fingers are ubiquitous; more than 1% of all mammalian proteins are predicted to contain at least one zinc finger. They often function as DNA or protein binding structural motifs, such as in eukaryotic transcription factors, and therefore they play important roles in cellular processes …	-	-	KOG2462, KOG2462, KOG2462, C2H2-type Zn-finger protein [Transcription]. 2.39e-11	GO:0000228, nuclear chromosome;GO:0000808, origin recognition complex;GO:0003674, molecular_function;GO:0003676, nucleic acid binding;GO:0003677, DNA binding;GO:0005488, binding;GO:0005575, cellular_component;GO:0005622, intracellular;GO:0005623, cell;GO:0005634, nucleus;GO:0005635, nuclear envelope;GO:0005664, nuclear origin of replication recognition complex;GO:0005694, chromosome;GO:0005737, c…	XP_035978532.1 replication initiator 1 isoform X1 [Halichoerus grypus] 2.81e-191	PREDICTED: Equus asinus replication initiator 1 (LOC106824316), transcript variant X1, mRNA 0.0
TRINITY_DN130874_c1_g3	69.6317	7.16331	3.28105	7.33723e-139	4.61149e-136	-	-	K00273-ko00330 Arginine and proline metabolism;ko00311 Penicillin and cephalosporin biosynthesis;ko00472 D-Arginine and D-ornithine metabolism;ko04146 Peroxisome;ko00260 Glycine, serine and threonine metabolism	KOG3923, KOG3923, KOG3923, D-aspartate oxidase [Amino acid transport and metabolism]. 2.15e-18	GO:0000166, nucleotide binding;GO:0003674, molecular_function;GO:0003824, catalytic activity;GO:0003884, D-amino-acid oxidase activity;GO:0005102, signaling receptor binding;GO:0005488, binding;GO:0005515, protein binding;GO:0005575, cellular_component;GO:0005622, intracellular;GO:0005623, cell;GO:0005737, cytoplasm;GO:0005777, peroxisome;GO:0005778, peroxisomal membrane;GO:0005782, peroxisomal m…	XP_006762175.1 PREDICTED: D-amino-acid oxidase [Myotis davidii] 1.17e-46	PREDICTED: Myotis myotis D-amino acid oxidase (DAO), transcript variant X2, mRNA 2.07e-109
TRINITY_DN130870_c3_g2	57.9755	8.45872	2.77693	6.49689e-155	5.02712e-152	cd06478, ACD_HspB4-5-6, Alpha-crystallin domain found in alphaA-crystallin (HspB4), alphaB-crystallin (HspB5), and the small heat shock protein (sHsp) HspB6, also known as Hsp20. sHsps are molecular chaperones that suppress protein aggregation and protect against cell stress, and are generally active as large oligomers consisting of multiple subunits. Alpha crystallin, an abundant protein in the …	-	-	KOG3591, KOG3591, KOG3591, Alpha crystallins [Posttranslational modification, protein turnover, chaperones]. 1.74e-16	-	XP_015420284.1 PREDICTED: proline and serine-rich protein 3 isoform X1 [Myotis davidii] 0.0	PREDICTED: Myotis lucifugus proline and serine rich 3 (PROSER3), mRNA 0.0
TRINITY_DN130853_c2_g1	6.4116	2.5618	1.32353	2.07311e-34	1.57078e-32	cd11701, DHR2_DOCK8, Dock Homology Region 2, a GEF domain, of Class C Dedicator of Cytokinesis 8. Dock8, also called Zizimin-related 3 (Zir3), is an atypical guanine nucleotide exchange factor (GEF) that lacks the conventional Dbl homology (DH) domain. As a GEF, it activates the small GTPases Rac1 and Cdc42 by exchanging bound GDP for free GTP. Dock8 is highly expressed in the immune system and i…	pfam06920, DHR-2, Dock homology region 2. This family represents a conserved region within a number of eukaryotic dedicator of cytokinesis proteins. These are potential guanine nucleotide exchange factors, which activate some small GTPases by exchanging bound GDP for free GTP. This region interacts with RAC1 and ELMO1. 8.56e-167	-	KOG1997, KOG1997, KOG1997, PH domain-containing protein [Signal transduction mechanisms]. 0.0	GO:0001771, immunological synapse formation;GO:0001775, cell activation;GO:0002376, immune system process;GO:0002682, regulation of immune system process;GO:0002684, positive regulation of immune system process;GO:0002685, regulation of leukocyte migration;GO:0002687, positive regulation of leukocyte migration;GO:0002694, regulation of leukocyte activation;GO:0002696, positive regulation of leuko…	KAF6327214.1 dedicator of cytokinesis 8 [Rhinolophus ferrumequinum] 0.0	PREDICTED: Rhinolophus ferrumequinum dedicator of cytokinesis 8 (DOCK8), transcript variant X1, mRNA 0.0
TRINITY_DN130832_c1_g2	11.9563	4.96339	1.26838	1.52607e-32	1.03104e-30	cd14622, R-PTPc-E-2, catalytic domain of receptor-type tyrosine-protein phosphatase E, repeat 2. Receptor-type tyrosine-protein phosphatase E (PTPRE), also known as receptor-type tyrosine-protein phosphatase epsilon (R-PTP-epsilon), belongs to the family of classical tyrosine-specific protein tyrosine phosphatases (PTPs). PTPs (EC 3.1.3.48) catalyze the dephosphorylation of phosphotyrosine peptid…	pfam00102, Y_phosphatase, Protein-tyrosine phosphatase. 6.45e-19	-	KOG4228, KOG4228, KOG4228, Protein tyrosine phosphatase [Signal transduction mechanisms]. 3.67e-14	GO:0002682, regulation of immune system process;GO:0002694, regulation of leukocyte activation;GO:0003674, molecular_function;GO:0003824, catalytic activity;GO:0004721, phosphoprotein phosphatase activity;GO:0004725, protein tyrosine phosphatase activity;GO:0004888, transmembrane signaling receptor activity;GO:0005001, transmembrane receptor protein tyrosine phosphatase activity;GO:0005488, bindi…	KAF6317485.1 hypothetical protein mRhiFer1_008535 [Rhinolophus ferrumequinum] 4.35e-51	PREDICTED: Rhinolophus ferrumequinum protein tyrosine phosphatase receptor type E (PTPRE), transcript variant X3, mRNA 2.16e-88
TRINITY_DN130825_c1_g1	20.9792	3.7734	2.47503	1.58905e-17	2.32655e-16	cd04461, S1_Rrp5_repeat_hs8_sc7, S1_Rrp5_repeat_hs8_sc7: Rrp5 Homo sapiens S1 repeat 8 (hs8) and Saccharomyces cerevisiae S1 repeat 7 (sc7)-like domains. Rrp5 is a trans-acting factor important for biogenesis of both the 40S and 60S eukaryotic ribosomal subunits. Rrp5 has two distinct regions, an N-terminal region containing tandemly repeated S1 RNA-binding domains (12 S1 repeats in S. cerevisiae…	-	-	KOG1070, KOG1070, KOG1070, rRNA processing protein Rrp5 [RNA processing and modification]. 5.05e-07	GO:0000460, maturation of 5.8S rRNA;GO:0000462, maturation of SSU-rRNA from tricistronic rRNA transcript (SSU-rRNA, 5.8S rRNA, LSU-rRNA);GO:0000466, maturation of 5.8S rRNA from tricistronic rRNA transcript (SSU-rRNA, 5.8S rRNA, LSU-rRNA);GO:0003674, molecular_function;GO:0003676, nucleic acid binding;GO:0003723, RNA binding;GO:0005488, binding;GO:0005515, protein binding;GO:0005575, cellular_com…	XP_014317316.1 protein RRP5 homolog [Myotis lucifugus] 0.0	PREDICTED: Myotis lucifugus programmed cell death 11 (PDCD11), mRNA 0.0
TRINITY_DN130818_c4_g2	107.353	40.205	1.41691	6.83e-18	1.04242e-16	-	pfam03154, Atrophin-1, Atrophin-1 family. Atrophin-1 is the protein product of the dentatorubral-pallidoluysian atrophy (DRPLA) gene. DRPLA OMIM:125370 is a progressive neurodegenerative disorder. It is caused by the expansion of a CAG repeat in the DRPLA gene on chromosome 12p. This results in an extended polyglutamine region in atrophin-1, that is thought to confer toxicity to the protein, poss…	-	KOG2133, KOG2133, KOG2133, Transcriptional corepressor Atrophin-1/DRPLA [General function prediction only]. 5.05e-20	GO:0000003, reproduction;GO:0000122, negative regulation of transcription by RNA polymerase II;GO:0003006, developmental process involved in reproduction;GO:0003674, molecular_function;GO:0003712, transcription cofactor activity;GO:0003713, transcription coactivator activity;GO:0003714, transcription corepressor activity;GO:0005488, binding;GO:0005515, protein binding;GO:0005575, cellular_compone…	XP_036153171.1 atrophin-1 isoform X2 [Myotis myotis] 1.17e-141	PREDICTED: Myotis myotis atrophin 1 (ATN1), transcript variant X2, mRNA 0.0
TRINITY_DN130818_c4_g1	16.1797	6.42299	1.33287	0.000184161	0.000586155	-	pfam12540, DUF3736, Protein of unknown function (DUF3736). This domain family is found in eukaryotes, and is typically between 135 and 160 amino acids in length. 1.09e-17	-	-	-	XP_023608326.1 genetic suppressor element 1 isoform X1 [Myotis lucifugus] 0.0	PREDICTED: Myotis myotis Gse1 coiled-coil protein (GSE1), transcript variant X4, mRNA 0.0
TRINITY_DN130815_c1_g1	29.315	13.4007	1.12933	8.6875e-21	1.80392e-19	-	-	-	-	-	XP_032981150.1 protein LRATD1 [Rhinolophus ferrumequinum] 3.96e-202	PREDICTED: Rhinolophus ferrumequinum LRAT domain containing 1 (LRATD1), transcript variant X3, mRNA 0.0
TRINITY_DN130814_c2_g1	12.0917	2.34429	2.36679	5.00922e-31	3.01104e-29	-	pfam14764, SPG48, AP-5 complex subunit, vesicle trafficking. This family would appear to be the second of the two larger subunits of the fifth Adaptor-Protein complex, AP-5. Adaptor protein (AP) complexes facilitate the trafficking of cargo from one membrane compartment of the cell to another by recruiting other proteins to particular types of vesicles. AP-5 is involved in trafficking proteins fr…	-	-	GO:0000724, double-strand break repair via homologous recombination;GO:0000725, recombinational repair;GO:0005575, cellular_component;GO:0005622, intracellular;GO:0005623, cell;GO:0005634, nucleus;GO:0005654, nucleoplasm;GO:0005737, cytoplasm;GO:0006139, nucleobase-containing compound metabolic process;GO:0006259, DNA metabolic process;GO:0006281, DNA repair;GO:0006302, double-strand break repair…	XP_032952731.1 AP-5 complex subunit zeta-1 isoform X2 [Rhinolophus ferrumequinum] 1.25e-139	PREDICTED: Rhinolophus ferrumequinum adaptor related protein complex 5 subunit zeta 1 (AP5Z1), transcript variant X2, mRNA 6.88e-82
TRINITY_DN130808_c0_g1	90.5173	41.4078	1.12829	9.3663e-21	1.93678e-19	cd18019, DEXHc_Brr2_1, N-terminal DEXH-box helicase domain of spliceosomal Brr2 RNA helicase. Brr2 is a type II DEAD box helicase that mediates spliceosome catalytic activation. It is a stable subunit of the spliceosome, required during splicing catalysis and spliceosome disassembly. Brr2 belongs to the type II DEAD box helicase superfamily, a diverse family of proteins involved in ATP-dependent …	pfam02889, Sec63, Sec63 Brl domain. This domain (also known as the Brl domain) is required for assembly of functional endoplasmic reticulum translocons. 3.33e-50	K12854-ko03040 Spliceosome	KOG0951, KOG0951, KOG0951, RNA helicase BRR2, DEAD-box superfamily [RNA processing and modification]. 4.95e-14	GO:0000003, reproduction;GO:0000245, spliceosomal complex assembly;GO:0000354, cis assembly of pre-catalytic spliceosome;GO:0000375, RNA splicing, via transesterification reactions;GO:0000377, RNA splicing, via transesterification reactions with bulged adenosine as nucleophile;GO:0000381, regulation of alternative mRNA splicing, via spliceosome;GO:0000398, mRNA splicing, via spliceosome;GO:000367…	XP_006102874.1 U5 small nuclear ribonucleoprotein 200 kDa helicase isoform X1 [Myotis lucifugus] 0.0	PREDICTED: Myotis lucifugus small nuclear ribonucleoprotein U5 subunit 200 (SNRNP200), transcript variant X1, mRNA 0.0
TRINITY_DN130800_c1_g1	15.1097	7.51123	1.00836	6.48745e-10	4.30294e-09	-	pfam03194, LUC7, LUC7 N_terminus. This family contains the N terminal region of several LUC7 protein homologs and only contains eukaryotic proteins. LUC7 has been shown to be a U1 snRNA associated protein with a role in splice site recognition. The family also contains human and mouse LUC7 like (LUC7L) proteins and human cisplatin resistance-associated overexpressed protein (CROP). 1.36e-36	-	KOG0796, KOG0796, KOG0796, Spliceosome subunit [RNA processing and modification]. 8.19e-76	GO:0000245, spliceosomal complex assembly;GO:0000375, RNA splicing, via transesterification reactions;GO:0000377, RNA splicing, via transesterification reactions with bulged adenosine as nucleophile;GO:0000398, mRNA splicing, via spliceosome;GO:0003674, molecular_function;GO:0003676, nucleic acid binding;GO:0003723, RNA binding;GO:0003729, mRNA binding;GO:0005488, binding;GO:0005515, protein bind…	OXB73080.1 hypothetical protein H355_006914 [Colinus virginianus] 5.79e-137	PREDICTED: Phocoena sinus putative RNA-binding protein Luc7-like 2 (LOC116759035), transcript variant X20, misc_RNA 7.44e-95
TRINITY_DN130766_c3_g4	3.13678	1.44918	1.11405	0.000182343	0.000580828	cd02825, PAZ, PAZ domain, named PAZ after the proteins Piwi Argonaut and Zwille. PAZ is found in two families of proteins that are essential components of RNA-mediated gene-silencing pathways, including RNA interference, the piwi and Dicer families. PAZ functions as a nucleic-acid binding domain, with a strong preference for single-stranded nucleic acids (RNA or DNA) or RNA duplexes with single-s…	pfam08699, ArgoL1, Argonaute linker 1 domain. ArgoL1 is a region found in argonaute proteins. It normally co-occurs with pfam02179 and pfam02171. It is a linker region between the N-terminal and the PAZ domains. It contains an alpha-helix packed against a three-stranded antiparallel beta-sheet with two long beta-strands (beta8 and beta9) of the sheet spanning one face of the adjacent N and PAZ do…	-	KOG1041, KOG1041, KOG1041, Translation initiation factor 2C (eIF-2C) and related proteins [Translation, ribosomal structure and biogenesis]. 7.72e-39	GO:0000003, reproduction;GO:0000280, nuclear division;GO:0000932, P-body;GO:0001709, cell fate determination;GO:0002119, nematode larval development;GO:0002164, larval development;GO:0002682, regulation of immune system process;GO:0003002, regionalization;GO:0003006, developmental process involved in reproduction;GO:0003008, system process;GO:0003674, molecular_function;GO:0003676, nucleic acid b…	BAC26738.1 unnamed protein product, partial [Mus musculus] 8.28e-210	PREDICTED: Myotis myotis argonaute RISC component 4 (AGO4), transcript variant X3, mRNA 0.0
TRINITY_DN130766_c3_g3	10.9473	4.50514	1.28093	9.21293e-06	3.62593e-05	cd04657, Piwi_ago-like, Piwi_ago-like: PIWI domain, Argonaute-like subfamily. Argonaute is the central component of the RNA-induced silencing complex (RISC) and related complexes. The PIWI domain is the C-terminal portion of Argonaute and consists of two subdomains, one of which provides the 5' anchoring of the guide RNA and the other, the catalytic site for slicing. 2.30e-89	pfam02171, Piwi, Piwi domain. This domain is found in the protein Piwi and its relatives. The function of this domain is the dsRNA guided hydrolysis of ssRNA. Determination of the crystal structure of Argonaute reveals that PIWI is an RNase H domain, and identifies Argonaute as Slicer, the enzyme that cleaves mRNA in the RNAi RISC complex. In addition, Mg+2 dependence and production of 3'-OH and …	-	KOG1041, KOG1041, KOG1041, Translation initiation factor 2C (eIF-2C) and related proteins [Translation, ribosomal structure and biogenesis]. 3.63e-122	GO:0000003, reproduction;GO:0000932, P-body;GO:0000956, nuclear-transcribed mRNA catabolic process;GO:0000976, transcription regulatory region sequence-specific DNA binding;GO:0000977, RNA polymerase II regulatory region sequence-specific DNA binding;GO:0000978, RNA polymerase II proximal promoter sequence-specific DNA binding;GO:0000987, proximal promoter sequence-specific DNA binding;GO:0000993…	NP_001304141.1 protein argonaute-1 [Gallus gallus] 0.0	PREDICTED: Rhinolophus ferrumequinum argonaute RISC component 1 (AGO1), transcript variant X2, mRNA 0.0
TRINITY_DN130766_c3_g1	3.87656	1.32157	1.55253	0.000260667	0.000807291	-	-	-	KOG1041, KOG1041, KOG1041, Translation initiation factor 2C (eIF-2C) and related proteins [Translation, ribosomal structure and biogenesis]. 2.70e-19	GO:0000228, nuclear chromosome;GO:0000793, condensed chromosome;GO:0000794, condensed nuclear chromosome;GO:0002682, regulation of immune system process;GO:0003674, molecular_function;GO:0003676, nucleic acid binding;GO:0003723, RNA binding;GO:0003725, double-stranded RNA binding;GO:0003727, single-stranded RNA binding;GO:0003824, catalytic activity;GO:0004518, nuclease activity;GO:0004519, endon…	KAF6343969.1 argonaute RISC catalytic component 3 [Rhinolophus ferrumequinum] 9.34e-159	PREDICTED: Rhinolophus ferrumequinum argonaute RISC catalytic component 3 (AGO3), transcript variant X1, mRNA 0.0
TRINITY_DN130753_c1_g1	17.4017	2.10152	3.04972	4.32489e-33	3.03817e-31	cd16475, RING-H2_RNF121_like, RING finger, H2 subclass, found in RING finger proteins RNF121, RNF175 and similar proteins. The family includes RNF121, RNF175 and similar proteins. RNF121 is an E3-ubiquitin ligase present in the endoplasmic reticulum (ER) and cis-Golgi compartments. It is a novel regulator of apoptosis. It also facilitates the degradation and membrane localization of voltage-gated…	-	-	KOG1734, KOG1734, KOG1734, Predicted RING-containing E3 ubiquitin ligase [Posttranslational modification, protein turnover, chaperones]. 7.25e-138	GO:0000139, Golgi membrane;GO:0003674, molecular_function;GO:0003824, catalytic activity;GO:0004842, ubiquitin-protein transferase activity;GO:0005575, cellular_component;GO:0005622, intracellular;GO:0005623, cell;GO:0005737, cytoplasm;GO:0005783, endoplasmic reticulum;GO:0005789, endoplasmic reticulum membrane;GO:0005794, Golgi apparatus;GO:0006464, cellular protein modification process;GO:00065…	XP_032989550.1 RING finger protein 175 isoform X1 [Rhinolophus ferrumequinum] 1.31e-227	PREDICTED: Rhinolophus ferrumequinum ring finger protein 175 (RNF175), transcript variant X1, mRNA 0.0
TRINITY_DN130752_c2_g2	8.14908	2.00364	2.02401	2.33771e-48	3.02154e-46	sd00017, ZF_C2H2, Zinc finger, C2H2 type. The C2H2 zinc finger is a classical zinc finger domain. C2H2-type zinc fingers are ubiquitous; more than 1% of all mammalian proteins are predicted to contain at least one zinc finger. They often function as DNA or protein binding structural motifs, such as in eukaryotic transcription factors, and therefore they play important roles in cellular processes …	pfam03511, Fanconi_A, Fanconi anaemia group A protein. 2.08e-10	-	KOG3576, KOG3576, KOG3576, Ovo and related transcription factors [Transcription]. 1.06e-06	GO:0000775, chromosome, centromeric region;GO:0000776, kinetochore;GO:0000981, RNA polymerase II transcription factor activity, sequence-specific DNA binding;GO:0003674, molecular_function;GO:0003700, DNA binding transcription factor activity;GO:0005575, cellular_component;GO:0005622, intracellular;GO:0005623, cell;GO:0005694, chromosome;GO:0006355, regulation of transcription, DNA-templated;GO:0…	XP_023438857.1 zinc finger protein 276 isoform X1 [Dasypus novemcinctus] 2.05e-150	PREDICTED: Myotis myotis zinc finger protein 276 (ZNF276), transcript variant X2, mRNA 5.37e-65
TRINITY_DN130741_c3_g1	16.1329	5.86018	1.46099	1.01659e-141	6.72424e-139	cd20853, C1_DGKepsilon_typeIII_rpt2, second protein kinase C conserved region 1 (C1 domain) found in type III diacylglycerol kinase, DAG kinase epsilon, and similar proteins. Diacylglycerol (DAG) kinase (EC 2.7.1.107) is a lipid kinase that phosphorylates diacylglycerol to form phosphatidic acid. DAG kinase epsilon, also called diglyceride kinase epsilon (DGK-epsilon), is the only isoform classif…	pfam00609, DAGK_acc, Diacylglycerol kinase accessory domain. Diacylglycerol (DAG) is a second messenger that acts as a protein kinase C activator. This domain is assumed to be an accessory domain: its function is unknown. 2.65e-40	K00901-ko04072 Phospholipase D signaling pathway;ko04070 Phosphatidylinositol signaling system;ko00564 Glycerophospholipid metabolism;ko00561 Glycerolipid metabolism	KOG1169, KOG1169, KOG1169, Diacylglycerol kinase [Lipid transport and metabolism, Signal transduction mechanisms]. 1.58e-100	GO:0000166, nucleotide binding;GO:0001775, cell activation;GO:0003674, molecular_function;GO:0003824, catalytic activity;GO:0004143, diacylglycerol kinase activity;GO:0005488, binding;GO:0005524, ATP binding;GO:0005575, cellular_component;GO:0005622, intracellular;GO:0005623, cell;GO:0005634, nucleus;GO:0005737, cytoplasm;GO:0005829, cytosol;GO:0005886, plasma membrane;GO:0006629, lipid metabolic…	XP_032945326.1 diacylglycerol kinase epsilon [Rhinolophus ferrumequinum] 0.0	PREDICTED: Rhinolophus ferrumequinum diacylglycerol kinase epsilon (DGKE), mRNA 3.23e-55
TRINITY_DN130733_c4_g6	69.0832	2.09517	5.04319	1.18181e-177	1.16087e-174	-	-	-	-	GO:0000375, RNA splicing, via transesterification reactions;GO:0000377, RNA splicing, via transesterification reactions with bulged adenosine as nucleophile;GO:0000398, mRNA splicing, via spliceosome;GO:0003674, molecular_function;GO:0005488, binding;GO:0005515, protein binding;GO:0005575, cellular_component;GO:0005622, intracellular;GO:0005623, cell;GO:0005634, nucleus;GO:0005654, nucleoplasm;GO…	XP_019842875.1 PREDICTED: serine/arginine repetitive matrix protein 2 isoform X12 [Bos indicus] 3.17e-35	PREDICTED: Rhinolophus ferrumequinum serine/arginine repetitive matrix 2 (SRRM2), transcript variant X2, mRNA 0.0
TRINITY_DN130727_c2_g1	16.346	7.11303	1.2004	1.48424e-50	2.03065e-48	-	pfam00233, PDEase_I, 3'5'-cyclic nucleotide phosphodiesterase. 2.00e-40	K18437-ko00230 Purine metabolism	KOG1229, KOG1229, KOG1229, 3'5'-cyclic nucleotide phosphodiesterases [Signal transduction mechanisms]. 0.0	GO:0001662, behavioral fear response;GO:0001932, regulation of protein phosphorylation;GO:0001934, positive regulation of protein phosphorylation;GO:0002209, behavioral defense response;GO:0002791, regulation of peptide secretion;GO:0002792, negative regulation of peptide secretion;GO:0003008, system process;GO:0003674, molecular_function;GO:0003824, catalytic activity;GO:0004112, cyclic-nucleoti…	XP_032966130.1 high affinity cAMP-specific and IBMX-insensitive 3',5'-cyclic phosphodiesterase 8B isoform X2 [Rhinolophus ferrumequinum] 0.0	PREDICTED: Rhinolophus ferrumequinum phosphodiesterase 8B (PDE8B), transcript variant X2, mRNA 0.0
TRINITY_DN130725_c1_g1	55.1947	8.97176	2.62107	1.56497e-128	8.61467e-126	cd05332, 11beta-HSD1_like_SDR_c, 11beta-hydroxysteroid dehydrogenase type 1 (11beta-HSD1)-like, classical (c) SDRs. Human 11beta_HSD1 catalyzes the NADP(H)-dependent interconversion of cortisone and cortisol. This subgroup also includes human dehydrogenase/reductase SDR family member 7C (DHRS7C) and DHRS7B. These proteins have the GxxxGxG nucleotide binding motif and S-Y-K catalytic triad charact…	pfam00106, adh_short, short chain dehydrogenase. This family contains a wide variety of dehydrogenases. 1.97e-27	-	KOG1205, KOG1205, KOG1205, Predicted dehydrogenase [Secondary metabolites biosynthesis, transport and catabolism]. 3.28e-41	-	XP_032965067.1 pecanex-like protein 4 isoform X1 [Rhinolophus ferrumequinum] 0.0	PREDICTED: Hipposideros armiger pecanex homolog 4 (Drosophila) (PCNX4), transcript variant X1, mRNA 1.05e-75
TRINITY_DN130722_c7_g1	19.0186	7.82574	1.28111	1.79725e-21	4.02321e-20	-	-	-	-	-	KAF6330757.1 hypothetical protein mMyoMyo1_015703 [Myotis myotis] 2.51e-131	PREDICTED: Myotis myotis solute carrier family 66 member 2 (SLC66A2), transcript variant X2, mRNA 0.0
TRINITY_DN130707_c2_g3	109.231	52.4162	1.05929	6.05333e-76	1.46675e-73	cd01314, D-HYD, D-hydantoinases (D-HYD) also called dihydropyrimidases (DHPase) and related proteins; DHPases are a family of enzymes that catalyze the reversible hydrolytic ring opening of the amide bond in five- or six-membered cyclic diamides, like dihydropyrimidine or hydantoin. The hydrolysis of dihydropyrimidines is the second step of reductive catabolism of pyrimidines in human. The hydrol…	-	-	KOG2584, KOG2584, KOG2584, Dihydroorotase and related enzymes [Nucleotide transport and metabolism]. 3.38e-52	GO:0003674, molecular_function;GO:0005488, binding;GO:0005515, protein binding;GO:0005575, cellular_component;GO:0005622, intracellular;GO:0005623, cell;GO:0005737, cytoplasm;GO:0005813, centrosome;GO:0005815, microtubule organizing center;GO:0005829, cytosol;GO:0005856, cytoskeleton;GO:0006139, nucleobase-containing compound metabolic process;GO:0006725, cellular aromatic compound metabolic proc…	KAF6371584.1 collapsin response mediator protein 1 [Rhinolophus ferrumequinum] 3.49e-133	PREDICTED: Rhinolophus ferrumequinum collapsin response mediator protein 1 (CRMP1), transcript variant X1, mRNA 0.0
TRINITY_DN130704_c0_g1	8.84446	3.54882	1.31743	7.20002e-05	0.000246204	cd16296, RNaseZ_ELAC2-N-term-like_MBL-fold, Ribonuclease Z, N-terminus of human ELAC2 and related proteins; MBL-fold metallo-hydrolase domain. The tRNA maturase RNase Z (also known as tRNase Z or 3' tRNase) catalyzes the endonucleolytic removal of the 3' extension of the majority of tRNA precursors. Two forms of RNase Z exist in eukaryotes, one long (ELAC2) and one short form (ELAC1), the former …	pfam13691, Lactamase_B_4, tRNase Z endonuclease. This is family of tRNase Z enzymes, that are closely related structurally to the Lactamase_B family members. tRNase Z is the endonuclease that is involved in tRNA 3'-end maturation through removal of the 3'-trailer sequences from tRNA precursors. The fission yeast Schizosaccharomyces pombe contains two candidate tRNase Zs encoded by two essential g…	K00784-ko03013 RNA transport	KOG2121, KOG2121, KOG2121, Predicted metal-dependent hydrolase (beta-lactamase superfamily) [General function prediction only]. 9.36e-19	GO:0000003, reproduction;GO:0000394, RNA splicing, via endonucleolytic cleavage and ligation;GO:0000959, mitochondrial RNA metabolic process;GO:0000963, mitochondrial RNA processing;GO:0001558, regulation of cell growth;GO:0002119, nematode larval development;GO:0002164, larval development;GO:0003006, developmental process involved in reproduction;GO:0003674, molecular_function;GO:0003824, cataly…	XP_032945130.1 zinc phosphodiesterase ELAC protein 2 [Rhinolophus ferrumequinum] 7.56e-147	PREDICTED: Rhinolophus ferrumequinum elaC ribonuclease Z 2 (ELAC2), mRNA 0.0
TRINITY_DN130681_c3_g1	15.4412	1.74221	3.14779	1.17287e-58	1.96124e-56	cd12237, RRM_snRNP35, RNA recognition motif (RRM) found in U11/U12 small nuclear ribonucleoprotein 35 kDa protein (U11/U12-35K) and similar proteins. This subfamily corresponds to the RRM of U11/U12-35K, also termed protein HM-1, or U1 snRNP-binding protein homolog, and is one of the components of the U11/U12 snRNP, which is a subunit of the minor (U12-dependent) spliceosome required for splicing…	-	-	KOG0113, KOG0113, KOG0113, U1 small nuclear ribonucleoprotein (RRM superfamily) [RNA processing and modification]. 7.83e-32	GO:0000243, commitment complex;GO:0000375, RNA splicing, via transesterification reactions;GO:0000377, RNA splicing, via transesterification reactions with bulged adenosine as nucleophile;GO:0000398, mRNA splicing, via spliceosome;GO:0003674, molecular_function;GO:0003676, nucleic acid binding;GO:0003723, RNA binding;GO:0003729, mRNA binding;GO:0005488, binding;GO:0005575, cellular_component;GO:0…	XP_032953666.1 U11/U12 small nuclear ribonucleoprotein 35 kDa protein [Rhinolophus ferrumequinum] 2.71e-149	PREDICTED: Rhinolophus ferrumequinum small nuclear ribonucleoprotein U11/U12 subunit 35 (SNRNP35), mRNA 0.0
TRINITY_DN130680_c0_g1	60.7638	20.9489	1.53634	8.87715e-45	1.04688e-42	cd03263, ABC_subfamily_A, ATP-binding cassette domain of the lipid transporters, subfamily A. The ABCA subfamily mediates the transport of a variety of lipid compounds. Mutations of members of ABCA subfamily are associated with human genetic diseases, such as, familial high-density lipoprotein (HDL) deficiency, neonatal surfactant deficiency, degenerative retinopathies, and congenital keratinizat…	pfam00005, ABC_tran, ABC transporter. ABC transporters for a large family of proteins responsible for translocation of a variety of compounds across biological membranes. ABC transporters are the largest family of proteins in many completely sequenced bacteria. ABC transporters are composed of two copies of this domain and two copies of a transmembrane domain pfam00664. These four domains may bel…	K05643-ko02010 ABC transporters	KOG0059, KOG0059, KOG0059, Lipid exporter ABCA1 and related proteins, ABC superfamily [Lipid transport and metabolism, General function prediction only]. 1.21e-58	GO:0003674, molecular_function;GO:0003824, catalytic activity;GO:0005215, transporter activity;GO:0005575, cellular_component;GO:0005622, intracellular;GO:0005623, cell;GO:0006810, transport;GO:0006869, lipid transport;GO:0008150, biological_process;GO:0010876, lipid localization;GO:0015399, primary active transmembrane transporter activity;GO:0015405, P-P-bond-hydrolysis-driven transmembrane tra…	XP_023620225.1 ATP-binding cassette sub-family A member 3 [Myotis lucifugus] 0.0	PREDICTED: Myotis myotis ATP binding cassette subfamily A member 3 (ABCA3), transcript variant X2, mRNA 0.0
TRINITY_DN130679_c1_g2	18.3979	6.54832	1.49034	1.32325e-50	1.81493e-48	-	pfam08491, SE, Squalene epoxidase. This domain is found in squalene epoxidase (SE) and related proteins which are found in taxonomically diverse groups of eukaryotes and also in bacteria. SE was first cloned from Saccharomyces cerevisiae where it was named ERG1. It contains a putative FAD binding site and is a key enzyme in the sterol biosynthetic pathway. Putative transmembrane regions are found…	K00511-ko00100 Steroid biosynthesis;ko00909 Sesquiterpenoid and triterpenoid biosynthesis	KOG1298, KOG1298, KOG1298, Squalene monooxygenase [Lipid transport and metabolism]. 5.74e-103	GO:0003674, molecular_function;GO:0003824, catalytic activity;GO:0004497, monooxygenase activity;GO:0004506, squalene monooxygenase activity;GO:0005575, cellular_component;GO:0005622, intracellular;GO:0005623, cell;GO:0005737, cytoplasm;GO:0005783, endoplasmic reticulum;GO:0005789, endoplasmic reticulum membrane;GO:0006066, alcohol metabolic process;GO:0006629, lipid metabolic process;GO:0006694,…	KAF6323735.1 squalene epoxidase [Rhinolophus ferrumequinum] 0.0	PREDICTED: Rhinolophus ferrumequinum squalene epoxidase (SQLE), mRNA 0.0
TRINITY_DN130671_c3_g1	34.8554	17.4057	1.00182	4.11688e-47	5.12781e-45	-	-	-	-	GO:0005575, cellular_component;GO:0005622, intracellular;GO:0005623, cell;GO:0005737, cytoplasm;GO:0044424, intracellular part;GO:0044464, cell part	XP_024842551.1 phytanoyl-CoA hydroxylase interacting protein-like isoform X2 [Bos taurus] 9.20e-265	PREDICTED: Hipposideros armiger phytanoyl-CoA 2-hydroxylase interacting protein like (PHYHIPL), mRNA 0.0
TRINITY_DN130667_c0_g1	9.84616	3.72385	1.40277	7.54168e-07	3.47014e-06	cd01435, RNAP_I_RPA1_N, Largest subunit (RPA1) of eukaryotic RNA polymerase I (RNAP I), N-terminal domain. RPA1 is the largest subunit of the eukaryotic RNA polymerase I (RNAP I). RNAP I is a multi-subunit protein complex responsible for the synthesis of rRNA precursors. RNAP I consists of at least 14 different subunits, the largest being homologous to subunit Rpb1 of yeast RNAP II and subunit be…	pfam00623, RNA_pol_Rpb1_2, RNA polymerase Rpb1, domain 2. RNA polymerases catalyze the DNA dependent polymerization of RNA. Prokaryotes contain a single RNA polymerase compared to three in eukaryotes (not including mitochondrial. and chloroplast polymerases). This domain, domain 2, contains the active site. The invariant motif -NADFDGD- binds the active site magnesium ion. 7.05e-45	K02999-ko00240 Pyrimidine metabolism;ko03020 RNA polymerase;ko00230 Purine metabolism	KOG0262, KOG0262, KOG0262, RNA polymerase I, large subunit [Transcription]. 3.25e-71	GO:0000428, DNA-directed RNA polymerase complex;GO:0001054, RNA polymerase I activity;GO:0003674, molecular_function;GO:0003682, chromatin binding;GO:0003824, catalytic activity;GO:0003899, DNA-directed 5'-3' RNA polymerase activity;GO:0005488, binding;GO:0005575, cellular_component;GO:0005622, intracellular;GO:0005623, cell;GO:0005634, nucleus;GO:0005654, nucleoplasm;GO:0005730, nucleolus;GO:000…	KAF6321581.1 RNA polymerase I subunit A [Rhinolophus ferrumequinum] 0.0	PREDICTED: Rhinolophus ferrumequinum RNA polymerase I subunit A (POLR1A), mRNA 0.0
TRINITY_DN130649_c0_g1	11.5717	3.979	1.54012	8.74111e-05	0.000294772	cd00200, WD40, WD40 domain, found in a number of eukaryotic proteins that cover a wide variety of functions including adaptor/regulatory modules in signal transduction, pre-mRNA processing and cytoskeleton assembly; typically contains a GH dipeptide 11-24 residues from its N-terminus and the WD dipeptide at its C-terminus and is 40 residues long, hence the name WD40; between GH and WD lies a cons…	pfam05731, TROVE, TROVE domain. This presumed domain is found in TEP1 and Ro60 proteins, that are RNA-binding components of Telomerase, Ro and Vault RNPs. This domain has been named TROVE, (after Telomerase, Ro and Vault). This domain is probably RNA-binding. 3.54e-84	-	KOG3602, KOG3602, KOG3602, WD40 repeat-containing protein [General function prediction only]. 1.97e-07	GO:0000722, telomere maintenance via recombination;GO:0000723, telomere maintenance;GO:0000781, chromosome, telomeric region;GO:0002039, p53 binding;GO:0003674, molecular_function;GO:0003676, nucleic acid binding;GO:0003723, RNA binding;GO:0005488, binding;GO:0005515, protein binding;GO:0005575, cellular_component;GO:0005622, intracellular;GO:0005623, cell;GO:0005634, nucleus;GO:0005681, spliceos…	XP_036151924.1 telomerase protein component 1 isoform X1 [Myotis myotis] 0.0	PREDICTED: Myotis lucifugus telomerase associated protein 1 (TEP1), mRNA 0.0
TRINITY_DN130620_c4_g4	4.11242	1.41043	1.54385	1.03664e-05	4.05187e-05	-	-	-	-	GO:0000122, negative regulation of transcription by RNA polymerase II;GO:0000166, nucleotide binding;GO:0000976, transcription regulatory region sequence-specific DNA binding;GO:0000977, RNA polymerase II regulatory region sequence-specific DNA binding;GO:0000978, RNA polymerase II proximal promoter sequence-specific DNA binding;GO:0000987, proximal promoter sequence-specific DNA binding;GO:00010…	KAF6357097.1 hypothetical protein mRhiFer1_010021 [Rhinolophus ferrumequinum] 4.28e-72	PREDICTED: Hipposideros armiger ephrin A5 (EFNA5), transcript variant X2, mRNA 0.0
TRINITY_DN130620_c4_g3	7.47098	3.44589	1.11642	4.9406e-05	0.000173642	cd10425, Ephrin-A_Ectodomain, Ectodomain of Ephrin A. Ephrins and their receptors EphR play an important role in cell communication in normal physiology, as well as in disease pathogenesis. Binding of the ephrin (Eph) ligand to EphR requires cell-cell contact, since both molecules are anchored to the plasma membrane. The resulting downstream signals occur bidirectionally in both EphR-expressing c…	pfam00812, Ephrin, Ephrin. 3.50e-33	K05462-ko04151 PI3K-Akt signaling pathway;ko04014 Ras signaling pathway;ko04360 Axon guidance;ko04015 Rap1 signaling pathway	KOG3858, KOG3858, KOG3858, Ephrin, ligand for Eph receptor tyrosine kinase [Signal transduction mechanisms]. 1.85e-41	GO:0000902, cell morphogenesis;GO:0000904, cell morphogenesis involved in differentiation;GO:0001558, regulation of cell growth;GO:0001667, ameboidal-type cell migration;GO:0001704, formation of primary germ layer;GO:0001707, mesoderm formation;GO:0001756, somitogenesis;GO:0001932, regulation of protein phosphorylation;GO:0001934, positive regulation of protein phosphorylation;GO:0001952, regulat…	XP_019508686.1 PREDICTED: ephrin-A5 isoform X3 [Hipposideros armiger] 1.27e-157	PREDICTED: Myotis myotis ephrin A5 (EFNA5), transcript variant X1, mRNA 0.0
TRINITY_DN130607_c8_g2	18.3433	8.04358	1.18934	2.68201e-39	2.60176e-37	cd03209, GST_C_Mu, C-terminal, alpha helical domain of Class Mu Glutathione S-transferases. Glutathione S-transferase (GST) C-terminal domain family, Class Mu subfamily; GSTs are cytosolic dimeric proteins involved in cellular detoxification by catalyzing the conjugation of glutathione (GSH) with a wide range of endogenous and xenobiotic alkylating agents, including carcinogens, therapeutic drugs…	-	K00799-ko00480 Glutathione metabolism;ko00980 Metabolism of xenobiotics by cytochrome P450;ko00982 Drug metabolism - cytochrome P450	KOG1695, KOG1695, KOG1695, Glutathione S-transferase [Posttranslational modification, protein turnover, chaperones]. 2.71e-29	GO:0001676, long-chain fatty acid metabolic process;GO:0003674, molecular_function;GO:0003824, catalytic activity;GO:0004364, glutathione transferase activity;GO:0005488, binding;GO:0005515, protein binding;GO:0005575, cellular_component;GO:0005576, extracellular region;GO:0005622, intracellular;GO:0005623, cell;GO:0005737, cytoplasm;GO:0005829, cytosol;GO:0006082, organic acid metabolic process;…	XP_032948386.1 glutathione S-transferase Mu 1 [Rhinolophus ferrumequinum] 3.92e-169	PREDICTED: Rhinolophus ferrumequinum glutathione S-transferase Mu 1 (LOC117014511), mRNA 0.0
TRINITY_DN130593_c1_g2	7.49057	1.47362	2.34571	1.97463e-07	9.81065e-07	-	pfam08016, PKD_channel, Polycystin cation channel. This family contains the cation channel region of PKD1 and PKD2 proteins. 9.35e-44	K04990-ko04742 Taste transduction	KOG3599, KOG3599, KOG3599, Ca2+-modulated nonselective cation channel polycystin [Inorganic ion transport and metabolism, Signal transduction mechanisms]. 1.59e-46	GO:0000003, reproduction;GO:0001581, detection of chemical stimulus involved in sensory perception of sour taste;GO:0003008, system process;GO:0003674, molecular_function;GO:0005215, transporter activity;GO:0005216, ion channel activity;GO:0005227, calcium activated cation channel activity;GO:0005261, cation channel activity;GO:0005262, calcium channel activity;GO:0005267, potassium channel activ…	XP_015414839.1 PREDICTED: polycystic kidney disease 2-like 1 protein isoform X3 [Myotis davidii] 6.17e-244	PREDICTED: Myotis brandtii polycystic kidney disease 2-like 1 (PKD2L1), transcript variant X7, mRNA 2.73e-66
TRINITY_DN130593_c1_g1	5.50164	2.07528	1.40655	1.24818e-10	8.94538e-10	-	pfam08016, PKD_channel, Polycystin cation channel. This family contains the cation channel region of PKD1 and PKD2 proteins. 1.22e-11	K04990-ko04742 Taste transduction	KOG3599, KOG3599, KOG3599, Ca2+-modulated nonselective cation channel polycystin [Inorganic ion transport and metabolism, Signal transduction mechanisms]. 1.12e-13	GO:0000003, reproduction;GO:0001581, detection of chemical stimulus involved in sensory perception of sour taste;GO:0003008, system process;GO:0003674, molecular_function;GO:0005215, transporter activity;GO:0005216, ion channel activity;GO:0005227, calcium activated cation channel activity;GO:0005261, cation channel activity;GO:0005262, calcium channel activity;GO:0005267, potassium channel activ…	XP_032986633.1 polycystic kidney disease 2-like 1 protein isoform X1 [Rhinolophus ferrumequinum] 3.22e-70	Pipistrellus pipistrellus genome assembly, chromosome: 13 8.82e-157
TRINITY_DN130578_c3_g1	7.62343	2.45821	1.63283	3.52199e-10	2.40567e-09	sd00017, ZF_C2H2, Zinc finger, C2H2 type. The C2H2 zinc finger is a classical zinc finger domain. C2H2-type zinc fingers are ubiquitous; more than 1% of all mammalian proteins are predicted to contain at least one zinc finger. They often function as DNA or protein binding structural motifs, such as in eukaryotic transcription factors, and therefore they play important roles in cellular processes …	pfam01352, KRAB, KRAB box. The KRAB domain (or Kruppel-associated box) is present in about a third of zinc finger proteins containing C2H2 fingers. The KRAB domain is found to be involved in protein-protein interactions. The KRAB domain is generally encoded by two exons. The regions coded by the two exons are known as KRAB-A and KRAB-B. The A box plays an important role in repression by binding t…	-	KOG3623, KOG3623, KOG3623, Homeobox transcription factor SIP1 [Transcription]. 2.76e-06	GO:0000981, RNA polymerase II transcription factor activity, sequence-specific DNA binding;GO:0002376, immune system process;GO:0002520, immune system development;GO:0003674, molecular_function;GO:0003700, DNA binding transcription factor activity;GO:0006355, regulation of transcription, DNA-templated;GO:0006357, regulation of transcription by RNA polymerase II;GO:0007275, multicellular organism …	XP_032984292.1 zinc finger protein 570 isoform X1 [Rhinolophus ferrumequinum] 3.88e-162	PREDICTED: Hipposideros armiger zinc finger protein 665-like (LOC109377653), mRNA 0.0
TRINITY_DN130563_c1_g2	30.2954	13.2191	1.19648	2.0993e-15	2.47108e-14	-	-	-	-	-	-	PREDICTED: Hipposideros armiger karyopherin subunit alpha 4 (KPNA4), transcript variant X4, mRNA 0.0
TRINITY_DN130558_c0_g1	198.605	71.1211	1.48155	3.51112e-36	2.91923e-34	cd02187, beta_tubulin, The beta-tubulin family. The tubulin superfamily includes five distinct families, the alpha-, beta-, gamma-, delta-, and epsilon-tubulins and a sixth family (zeta-tubulin) which is present only in kinetoplastid protozoa. The alpha- and beta-tubulins are the major components of microtubules, while gamma-tubulin plays a major role in the nucleation of microtubule assembly. Th…	pfam00091, Tubulin, Tubulin/FtsZ family, GTPase domain. This family includes the tubulin alpha, beta and gamma chains, as well as the bacterial FtsZ family of proteins. Members of this family are involved in polymer formation. FtsZ is the polymer-forming protein of bacterial cell division. It is part of a ring in the middle of the dividing cell that is required for constriction of cell membrane a…	K07375-ko04540 Gap junction;ko04145 Phagosome	KOG1375, KOG1375, KOG1375, Beta tubulin [Cytoskeleton]. 2.63e-39	GO:0000086, G2/M transition of mitotic cell cycle;GO:0000166, nucleotide binding;GO:0000226, microtubule cytoskeleton organization;GO:0000278, mitotic cell cycle;GO:0000323, lytic vacuole;GO:0001775, cell activation;GO:0001882, nucleoside binding;GO:0001883, purine nucleoside binding;GO:0001906, cell killing;GO:0001909, leukocyte mediated cytotoxicity;GO:0002228, natural killer cell mediated immu…	XP_025237500.1 tubulin beta-7 chain isoform X28 [Theropithecus gelada] 5.00e-94	PREDICTED: Myotis myotis tubulin beta class I (TUBB), mRNA 0.0
TRINITY_DN130556_c2_g1	65.1097	27.105	1.26431	2.81249e-32	1.8671e-30	cd08627, PI-PLCc_gamma1, Catalytic domain of metazoan phosphoinositide-specific phospholipase C-gamma1. This subfamily corresponds to the catalytic domain present in metazoan phosphoinositide-specific phospholipase C (PI-PLC, EC 3.1.4.11)-gamma isozyme 1. PI-PLC is a signaling enzyme that hydrolyzes the membrane phospholipids phosphatidylinositol-4,5-bisphosphate (PIP2) to generate two important …	pfam00388, PI-PLC-X, Phosphatidylinositol-specific phospholipase C, X domain. This associates with pfam00387 to form a single structural unit. 1.17e-54	K01116-ko04650 Natural killer cell mediated cytotoxicity;ko04360 Axon guidance;ko00562 Inositol phosphate metabolism;ko04015 Rap1 signaling pathway;ko04012 ErbB signaling pathway;ko04070 Phosphatidylinositol signaling system;ko04750 Inflammatory mediator regulation of TRP channels;ko04072 Phospholipase D signaling pathway;ko04666 Fc gamma R-mediated phagocytosis;ko04664 Fc epsilon RI signaling pa…	KOG1264, KOG1264, KOG1264, Phospholipase C [Lipid transport and metabolism]. 1.09e-11	GO:0000302, response to reactive oxygen species;GO:0000902, cell morphogenesis;GO:0000904, cell morphogenesis involved in differentiation;GO:0001701, in utero embryonic development;GO:0001726, ruffle;GO:0001936, regulation of endothelial cell proliferation;GO:0001938, positive regulation of endothelial cell proliferation;GO:0002252, immune effector process;GO:0002253, activation of immune respons…	XP_036177779.1 1-phosphatidylinositol 4,5-bisphosphate phosphodiesterase gamma-1 isoform X4 [Myotis myotis] 0.0	PREDICTED: Myotis brandtii phospholipase C, gamma 1 (PLCG1), transcript variant X1, mRNA 6.69e-26
TRINITY_DN130532_c1_g2	12.8676	4.25767	1.5956	3.5114e-06	1.47197e-05	cd18558, ABC_6TM_Pgp_ABCB1, Six-transmembrane helical domain of P-glycoprotein 1 (Pgp) and related proteins. P-glycoprotein 1 (permeability glycoprotein, Pgp) also known as multidrug resistance protein 1 (MDR1) or ATP-binding cassette sub-family B member 1(ABCB1) is a member of the superfamily of ATP-binding cassette (ABC) transporters. Pgp acts as an ATP-dependent efflux pump, binds drugs with d…	pfam00664, ABC_membrane, ABC transporter transmembrane region. This family represents a unit of six transmembrane helices. Many members of the ABC transporter family (pfam00005) have two such regions. 6.83e-33	K05658-ko04976 Bile secretion;ko02010 ABC transporters	KOG0055, KOG0055, KOG0055, Multidrug/pheromone exporter, ABC superfamily [Secondary metabolites biosynthesis, transport and catabolism]. 0.0	GO:0005575, cellular_component;GO:0005622, intracellular;GO:0005623, cell;GO:0005737, cytoplasm;GO:0006996, organelle organization;GO:0008150, biological_process;GO:0009987, cellular process;GO:0010876, lipid localization;GO:0016020, membrane;GO:0016043, cellular component organization;GO:0019915, lipid storage;GO:0031090, organelle membrane;GO:0031410, cytoplasmic vesicle;GO:0031982, vesicle;GO:…	XP_032944292.1 ATP-dependent translocase ABCB1 isoform X1 [Rhinolophus ferrumequinum] 0.0	PREDICTED: Rhinolophus ferrumequinum ATP binding cassette subfamily B member 1 (ABCB1), transcript variant X1, mRNA 0.0
TRINITY_DN130527_c3_g2	41.2452	17.5433	1.23331	1.0243e-22	2.64693e-21	sd00017, ZF_C2H2, Zinc finger, C2H2 type. The C2H2 zinc finger is a classical zinc finger domain. C2H2-type zinc fingers are ubiquitous; more than 1% of all mammalian proteins are predicted to contain at least one zinc finger. They often function as DNA or protein binding structural motifs, such as in eukaryotic transcription factors, and therefore they play important roles in cellular processes …	-	-	KOG2462, KOG2462, KOG2462, C2H2-type Zn-finger protein [Transcription]. 9.70e-07	-	XP_032985278.1 immunity-related GTPase family Q protein [Rhinolophus ferrumequinum] 0.0	PREDICTED: Hipposideros armiger immunity related GTPase Q (IRGQ), mRNA 9.12e-80
TRINITY_DN130513_c1_g1	11.3767	4.35325	1.38591	2.99046e-13	2.79501e-12	-	-	-	KOG1155, KOG1155, KOG1155, Anaphase-promoting complex (APC), Cdc23 subunit [Cell cycle control, cell division, chromosome partitioning, Posttranslational modification, protein turnover, chaperones]. 2.14e-06	GO:0003002, regionalization;GO:0005575, cellular_component;GO:0005623, cell;GO:0005929, cilium;GO:0006355, regulation of transcription, DNA-templated;GO:0006357, regulation of transcription by RNA polymerase II;GO:0006810, transport;GO:0006928, movement of cell or subcellular component;GO:0006996, organelle organization;GO:0007017, microtubule-based process;GO:0007018, microtubule-based movement;…	XP_032968442.1 tetratricopeptide repeat protein 21B isoform X1 [Rhinolophus ferrumequinum] 0.0	PREDICTED: Pteropus vampyrus tetratricopeptide repeat domain 21B (TTC21B), transcript variant X1, mRNA 0.0
TRINITY_DN130509_c1_g1	5.46884	1.37484	1.99197	2.2541e-15	2.64324e-14	-	-	-	-	-	-	PREDICTED: Rhinolophus ferrumequinum inositol 1,4,5-trisphosphate receptor type 2 (ITPR2), transcript variant X2, mRNA 0.0
TRINITY_DN130500_c9_g2	59.3652	1.40424	5.40175	3.22096e-18	5.07849e-17	-	-	-	-	-	KAF6280926.1 hypothetical protein mRhiFer1_009305 [Rhinolophus ferrumequinum] 9.27e-52	Rhinolophus ferrumequinum clone VMRC7-385N19, complete sequence 1.95e-80
TRINITY_DN130484_c3_g1	9.25757	2.5142	1.88053	2.10895e-103	7.93469e-101	sd00045, ANK, ankyrin repeats. Ankyrin repeats are one of the most abundant repeat motifs, and generally function as scaffolds for protein-protein interactions in processes including cell cycle, transcriptional regulation, signal transduction, vesicular trafficking, and inflammatory response. Although predominantly found in eukaryotic proteins, they are also found in some bacterial and viral prot…	pfam12796, Ank_2, Ankyrin repeats (3 copies). 1.19e-06	-	KOG0508, KOG0508, KOG0508, Ankyrin repeat protein [General function prediction only]. 2.63e-08	-	XP_032966995.1 ankyrin repeat domain-containing protein 34B [Rhinolophus ferrumequinum] 1.47e-296	PREDICTED: Rhinolophus ferrumequinum ankyrin repeat domain 34B (ANKRD34B), transcript variant X4, mRNA 8.40e-61
TRINITY_DN130482_c3_g2	395.143	178.387	1.14736	8.99528e-265	2.07829e-261	cd09147, PLDc_vPLD3_2, Putative catalytic domain, repeat 2, of vertebrate phospholipase PLD3. Putative catalytic domain, repeat 2, of phospholipase D3 (PLD3, EC 3.1.4.4). The human protein is also known as Hu-K4 or HUK4 and it was identified as a human homolog of the vaccinia virus protein K4, which is encoded by the HindIII K4L gene. PLD3 is found in many human organs with highest expression lev…	pfam13918, PLDc_3, PLD-like domain. 3.09e-23	K16860-ko00564 Glycerophospholipid metabolism;ko00565 Ether lipid metabolism	KOG3603, KOG3603, KOG3603, Predicted phospholipase D [General function prediction only]. 9.67e-148	GO:0003674, molecular_function;GO:0003824, catalytic activity;GO:0004620, phospholipase activity;GO:0004630, phospholipase D activity;GO:0005575, cellular_component;GO:0005622, intracellular;GO:0005623, cell;GO:0005737, cytoplasm;GO:0005783, endoplasmic reticulum;GO:0005789, endoplasmic reticulum membrane;GO:0008081, phosphoric diester hydrolase activity;GO:0012505, endomembrane system;GO:0016020…	XP_032984610.1 phospholipase D3 [Rhinolophus ferrumequinum] 0.0	PREDICTED: Pteropus alecto phospholipase D family member 3 (PLD3), transcript variant X9, mRNA 8.32e-60
TRINITY_DN130467_c4_g1	26.9109	11.6587	1.20678	0.000148404	0.000480751	cd16460, RING-H2_DZIP3, RING finger, H2 subclass, found in DAZ (deleted in azoospermia)-interacting protein 3 (DZIP3) and similar proteins. DZIP3, also known as RNA-binding ubiquitin ligase of 138 kDa (RUL138) or 2A-HUB protein, is an RNA-binding E3 ubiquitin-protein ligase that interacts with coactivator-associated arginine methyltransferase 1 (CARM1) and acts as a transcriptional coactivator of…	pfam18738, HEPN_DZIP3, DZIP3/ hRUL138-like HEPN. DZIP3/ hRUL138-like HEPN nuclease. Fusion to TPR, Zn-ribbon, RING, Ankyrin, CARD, NACHT ATPase, DEATH and LRR in various animal lineages. 3.48e-13	-	KOG0802, KOG0802, KOG0802, E3 ubiquitin ligase [Posttranslational modification, protein turnover, chaperones]. 6.48e-07	GO:0000151, ubiquitin ligase complex;GO:0000153, cytoplasmic ubiquitin ligase complex;GO:0000209, protein polyubiquitination;GO:0000835, ER ubiquitin ligase complex;GO:0000836, Hrd1p ubiquitin ligase complex;GO:0002020, protease binding;GO:0003674, molecular_function;GO:0003676, nucleic acid binding;GO:0003723, RNA binding;GO:0003824, catalytic activity;GO:0004842, ubiquitin-protein transferase a…	XP_015416715.1 PREDICTED: E3 ubiquitin-protein ligase DZIP3 isoform X2 [Myotis davidii] 0.0	PREDICTED: Myotis myotis DAZ interacting zinc finger protein 3 (DZIP3), transcript variant X6, mRNA 0.0
TRINITY_DN130450_c12_g3	15.1923	6.50388	1.22397	2.11569e-19	3.78636e-18	cd07067, HP_PGM_like, Histidine phosphatase domain found in phosphoglycerate mutases and related proteins, mostly phosphatases; contains a His residue which is phosphorylated during the reaction. Subgroup of the catalytic domain of a functionally diverse set of proteins, most of which are phosphatases. The conserved catalytic core of this domain contains a His residue which is phosphorylated in t…	pfam00300, His_Phos_1, Histidine phosphatase superfamily (branch 1). The histidine phosphatase superfamily is so named because catalysis centers on a conserved His residue that is transiently phosphorylated during the catalytic cycle. Other conserved residues contribute to a 'phosphate pocket' and interact with the phospho group of substrate before, during and after its transfer to the His residu…	K14634-ko00051 Fructose and mannose metabolism	KOG0235, KOG0235, KOG0235, Phosphoglycerate mutase [Carbohydrate transport and metabolism]. 4.34e-16	GO:0001666, response to hypoxia;GO:0002064, epithelial cell development;GO:0002065, columnar/cuboidal epithelial cell differentiation;GO:0002066, columnar/cuboidal epithelial cell development;GO:0002831, regulation of response to biotic stimulus;GO:0002931, response to ischemia;GO:0003674, molecular_function;GO:0003824, catalytic activity;GO:0004083, bisphosphoglycerate 2-phosphatase activity;GO:…	ELK36873.1 Putative fructose-2,6-bisphosphatase TIGAR [Myotis davidii] 2.97e-180	PREDICTED: Rhinolophus ferrumequinum TP53 induced glycolysis regulatory phosphatase (TIGAR), mRNA 0.0
TRINITY_DN130429_c0_g4	20.8415	5.77283	1.85211	4.34003e-19	7.51306e-18	-	-	K04496-ko04310 Wnt signaling pathway;ko04330 Notch signaling pathway	KOG0067, KOG0067, KOG0067, Transcription factor CtBP [Transcription]. 3.52e-28	GO:0000122, negative regulation of transcription by RNA polymerase II;GO:0000166, nucleotide binding;GO:0000228, nuclear chromosome;GO:0000785, chromatin;GO:0000790, nuclear chromatin;GO:0001700, embryonic development via the syncytial blastoderm;GO:0001709, cell fate determination;GO:0003002, regionalization;GO:0003674, molecular_function;GO:0003700, DNA binding transcription factor activity;GO:…	PNI30744.1 CTBP1 isoform 7, partial [Pan troglodytes] 5.87e-32	PREDICTED: Rhinolophus ferrumequinum C-terminal binding protein 1 (CTBP1), transcript variant X3, mRNA 0.0
TRINITY_DN130426_c1_g3	6.83183	3.01779	1.17878	2.00535e-11	1.56475e-10	cd14126, STKc_CK1_gamma, Catalytic domain of the Serine/Threonine protein kinase, Casein Kinase 1 gamma. STKs catalyze the transfer of the gamma-phosphoryl group from ATP to serine/threonine residues on protein substrates. CK1 phosphorylates a variety of substrates including enzymes, transcription and splice factors, cytoskeletal proteins, viral oncogenes, receptors, and membrane-associated prote…	pfam12605, CK1gamma_C, Casein kinase 1 gamma C terminal. This domain family is found in eukaryotes, and is typically between 54 and 99 amino acids in length. The family is found in association with pfam00069. CK1gamma is a membrane-bound member of the CK1 family. Gain-of-function and loss-of-function experiments show that CK1gamma is both necessary and sufficient to transduce LRP6 signalling in v…	K08958-ko04340 Hedgehog signaling pathway;ko04341 Hedgehog signaling pathway - Fly	KOG1165, KOG1165, KOG1165, Casein kinase (serine/threonine/tyrosine protein kinase) [Signal transduction mechanisms]. 1.73e-159	GO:0000003, reproduction;GO:0001654, eye development;GO:0001736, establishment of planar polarity;GO:0001738, morphogenesis of a polarized epithelium;GO:0001745, compound eye morphogenesis;GO:0002009, morphogenesis of an epithelium;GO:0003006, developmental process involved in reproduction;GO:0003008, system process;GO:0003674, molecular_function;GO:0003824, catalytic activity;GO:0004672, protein…	XP_006770844.1 PREDICTED: casein kinase I isoform gamma-1 isoform X1 [Myotis davidii] 0.0	PREDICTED: Myotis brandtii casein kinase 1, gamma 1 (CSNK1G1), transcript variant X1, mRNA 0.0
TRINITY_DN130421_c3_g2	38.3853	1.17309	5.03217	2.44058e-45	2.90742e-43	-	pfam16182, AbLIM_anchor, Putative adherens-junction anchoring region of AbLIM. AbLIM_anchor is a domain lying between the LIM actin-binding and the vilin-head domain of actin-binding LIM proteins. It is likely that this domain is involved in anchoring abLIMs to circumferential actin bundles in specific cell types. 1.18e-31	K07520-ko04360 Axon guidance	KOG1044, KOG1044, KOG1044, Actin-binding LIM Zn-finger protein Limatin involved in axon guidance [Signal transduction mechanisms, Cytoskeleton]. 1.19e-11	GO:0000902, cell morphogenesis;GO:0000904, cell morphogenesis involved in differentiation;GO:0003674, molecular_function;GO:0003779, actin binding;GO:0005488, binding;GO:0005515, protein binding;GO:0005575, cellular_component;GO:0005622, intracellular;GO:0005623, cell;GO:0005737, cytoplasm;GO:0005856, cytoskeleton;GO:0005886, plasma membrane;GO:0006355, regulation of transcription, DNA-templated;…	XP_032961355.1 actin-binding LIM protein 2 isoform X6 [Rhinolophus ferrumequinum] 3.09e-142	PREDICTED: Rhinolophus ferrumequinum actin binding LIM protein family member 2 (ABLIM2), transcript variant X6, mRNA 0.0
TRINITY_DN130419_c1_g2	34.3986	9.1073	1.91725	4.71618e-10	3.17718e-09	-	-	-	-	-	KAF6078054.1 hypothetical protein HJG60_008988 [Phyllostomus discolor] 6.53e-39	PREDICTED: Halichoerus grypus spectrin beta, non-erythrocytic 4 (SPTBN4), mRNA 3.74e-177
TRINITY_DN130405_c1_g2	41.0903	1.05072	5.28935	1.93797e-64	3.69227e-62	cd16007, 7tmB2_Latrophilin-1, Latrophilin-1, member of the class B2 family of seven-transmembrane G protein-coupled receptors. Latrophilins (also called lectomedins or latrotoxin receptors) belong to Group I adhesion GPCRs, which also include ETL (EGF-TM7-latrophilin-related protein). These receptors are a member of the adhesion family (subclass B2) that belongs to the class B GPCRs. Three subtyp…	pfam00002, 7tm_2, 7 transmembrane receptor (Secretin family). This family is known as Family B, the secretin-receptor family or family 2 of the G-protein-coupled receptors (GCPRs).They have been described in many animal species, but not in plants, fungi or prokaryotes. Three distinct sub-families are recognized. Subfamily B1 contains classical hormone receptors, such as receptors for secretin and…	-	KOG4193, KOG4193, KOG4193, G protein-coupled receptors [Signal transduction mechanisms]. 5.46e-54	GO:0003674, molecular_function;GO:0004888, transmembrane signaling receptor activity;GO:0004930, G-protein coupled receptor activity;GO:0005488, binding;GO:0005515, protein binding;GO:0005575, cellular_component;GO:0005623, cell;GO:0005886, plasma membrane;GO:0007154, cell communication;GO:0007155, cell adhesion;GO:0007157, heterophilic cell-cell adhesion via plasma membrane cell adhesion molecul…	MBV99403.1 Adhesion G protein-coupled receptor L1 [Eschrichtius robustus] 4.46e-156	PREDICTED: Rhinolophus ferrumequinum adhesion G protein-coupled receptor L1 (ADGRL1), transcript variant X4, mRNA 8.75e-33
TRINITY_DN130400_c6_g2	11.7997	2.45033	2.2677	7.76139e-18	1.17789e-16	-	-	-	KOG2136, KOG2136, KOG2136, Transcriptional regulators binding to the GC-rich sequences [Transcription]. 2.40e-26	GO:0000122, negative regulation of transcription by RNA polymerase II;GO:0000245, spliceosomal complex assembly;GO:0000375, RNA splicing, via transesterification reactions;GO:0000377, RNA splicing, via transesterification reactions with bulged adenosine as nucleophile;GO:0000398, mRNA splicing, via spliceosome;GO:0000976, transcription regulatory region sequence-specific DNA binding;GO:0000977, R…	XP_032981020.1 GC-rich sequence DNA-binding factor 2 isoform X1 [Rhinolophus ferrumequinum] 0.0	PREDICTED: Rhinolophus ferrumequinum GC-rich sequence DNA-binding factor 2 (GCFC2), transcript variant X1, mRNA 0.0
TRINITY_DN130363_c0_g1	19.0544	7.97482	1.2566	8.46485e-16	1.03687e-14	cd17178, FERM_F1_PLEKHH1, FERM (Four.1 protein, Ezrin, Radixin, Moesin) domain, F1 sub-domain, found in pleckstrin homology domain-containing family H member 1 (PLEKHH1). PLEKHH1 is a homolog of Caenorhabditis elegans MAX-1 that has been implicated in motor neuron axon guidance. PLEKHH1 is critical in vascular patterning in vertebrate species through acting upstream of the ephrin pathway. PLEKHH1…	pfam00784, MyTH4, MyTH4 domain. Domain in myosin and kinesin tails, present twice in myosin-VIIa, and also present in 3 other myosins. 8.49e-17	-	KOG0248, KOG0248, KOG0248, Cytoplasmic protein Max-1, contains PH, MyTH4 and FERM domains [Cytoskeleton]. 5.00e-15	GO:0000902, cell morphogenesis;GO:0000904, cell morphogenesis involved in differentiation;GO:0001525, angiogenesis;GO:0001568, blood vessel development;GO:0001569, branching involved in blood vessel morphogenesis;GO:0001763, morphogenesis of a branching structure;GO:0001944, vasculature development;GO:0002009, morphogenesis of an epithelium;GO:0006928, movement of cell or subcellular component;GO…	ELK32555.1 Pleckstrin like proteiny domain-containing family H member 1 [Myotis davidii] 1.21e-240	PREDICTED: Myotis myotis pleckstrin homology, MyTH4 and FERM domain containing H1 (PLEKHH1), transcript variant X5, mRNA 1.55e-29
TRINITY_DN130356_c1_g1	43.9594	12.4036	1.82542	5.50262e-21	1.16697e-19	cd16927, HATPase_Hsp90-like, Histidine kinase-like ATPase domain of human cytosolic Hsp90 and its homologs including Escherichia coli HtpG, and related domains. This family includes the histidine kinase-like ATPase (HATPase) domains of 90 kilodalton heat-shock protein (Hsp90) eukaryotic homologs including cytosolic Hsp90, mitochondrial TRAP1 (tumor necrosis factor receptor-associated protein 1), …	pfam00183, HSP90, Hsp90 protein. 2.81e-50	-	KOG0019, KOG0019, KOG0019, Molecular chaperone (HSP90 family) [Posttranslational modification, protein turnover, chaperones]. 0.0	GO:0003674, molecular_function;GO:0003676, nucleic acid binding;GO:0003723, RNA binding;GO:0003824, catalytic activity;GO:0005102, signaling receptor binding;GO:0005126, cytokine receptor binding;GO:0005164, tumor necrosis factor receptor binding;GO:0005488, binding;GO:0005515, protein binding;GO:0005575, cellular_component;GO:0005576, extracellular region;GO:0005615, extracellular space;GO:00056…	XP_036165676.1 heat shock protein 75 kDa, mitochondrial isoform X2 [Myotis myotis] 0.0	PREDICTED: Myotis myotis TNF receptor associated protein 1 (TRAP1), transcript variant X2, mRNA 0.0
TRINITY_DN130354_c1_g1	45.1312	18.7468	1.26748	4.08599e-77	1.00792e-74	cd03212, GST_C_Metaxin1_3, C-terminal, alpha helical domain of Metaxin 1, Metaxin 3, and similar proteins. Glutathione S-transferase (GST) C-terminal domain family, Metaxin subfamily, Metaxin 1-like proteins; composed of metaxins 1 and 3, and similar proteins. Mammalian metaxin (or metaxin 1) is a component of the preprotein import complex of the mitochondrial outer membrane. Metaxin extends to t…	pfam02055, Glyco_hydro_30, Glycosyl hydrolase family 30 TIM-barrel domain. 3.80e-145	K01201-ko00600 Sphingolipid metabolism;ko04142 Lysosome;ko00511 Other glycan degradation	KOG2566, KOG2566, KOG2566, Beta-glucocerebrosidase [Carbohydrate transport and metabolism]. 0.0	GO:0000323, lytic vacuole;GO:0001817, regulation of cytokine production;GO:0001818, negative regulation of cytokine production;GO:0001932, regulation of protein phosphorylation;GO:0001933, negative regulation of protein phosphorylation;GO:0003008, system process;GO:0003674, molecular_function;GO:0003824, catalytic activity;GO:0004348, glucosylceramidase activity;GO:0004553, hydrolase activity, hy…	XP_032949367.1 lysosomal acid glucosylceramidase isoform X2 [Rhinolophus ferrumequinum] 0.0	PREDICTED: Rhinolophus ferrumequinum glucosylceramidase beta (GBA), transcript variant X3, mRNA 0.0
TRINITY_DN130345_c2_g2	116.644	14.7183	2.98643	0	0	-	-	-	-	GO:0000323, lytic vacuole;GO:0001775, cell activation;GO:0002252, immune effector process;GO:0002263, cell activation involved in immune response;GO:0002274, myeloid leukocyte activation;GO:0002275, myeloid cell activation involved in immune response;GO:0002283, neutrophil activation involved in immune response;GO:0002366, leukocyte activation involved in immune response;GO:0002376, immune system…	EPQ10892.1 hypothetical protein D623_10014015 [Myotis brandtii] 1.31e-46	PREDICTED: Rhinolophus ferrumequinum synaptogyrin 1 (SYNGR1), mRNA 1.25e-11
TRINITY_DN130338_c0_g1	4.80657	2.03019	1.24339	6.3152e-21	1.33121e-19	cd21340, PPP1R42, protein phosphatase 1 regulatory subunit 42. Protein phosphatase 1 regulatory subunit 42 (PPP1R42), also known as leucine-rich repeat-containing protein 67 (lrrc67) or testis leucine-rich repeat (TLRR) protein, plays a role in centrosome separation. PPP1R42 has been shown to interact with the well-conserved signaling protein phosphatase-1 (PP1) and thereby increasing PP1's activ…	pfam14580, LRR_9, Leucine-rich repeat. 7.76e-07	-	-	GO:0000086, G2/M transition of mitotic cell cycle;GO:0000278, mitotic cell cycle;GO:0000922, spindle pole;GO:0001568, blood vessel development;GO:0001944, vasculature development;GO:0003205, cardiac chamber development;GO:0003231, cardiac ventricle development;GO:0003279, cardiac septum development;GO:0003281, ventricular septum development;GO:0003674, molecular_function;GO:0003824, catalytic act…	XP_032978028.1 centriolin isoform X1 [Rhinolophus ferrumequinum] 0.0	PREDICTED: Rhinolophus ferrumequinum centriolin (CNTRL), transcript variant X1, mRNA 0.0
TRINITY_DN130321_c3_g1	48.6181	10.3376	2.2336	2.86375e-06	1.21645e-05	-	pfam10557, Cullin_Nedd8, Cullin protein neddylation domain. This is the neddylation site of cullin proteins which are a family of structurally related proteins containing an evolutionarily conserved cullin domain. With the exception of APC2, each member of the cullin family is modified by Nedd8 and several cullins function in Ubiquitin-dependent proteolysis, a process in which the 26S proteasome …	K03347-ko04110 Cell cycle;ko04710 Circadian rhythm;ko04114 Oocyte meiosis;ko04310 Wnt signaling pathway;ko04141 Protein processing in endoplasmic reticulum;ko04111 Cell cycle - yeast;ko04341 Hedgehog signaling pathway - Fly;ko04350 TGF-beta signaling pathway;ko04120 Ubiquitin mediated proteolysis;ko04340 Hedgehog signaling pathway	KOG2284, KOG2284, KOG2284, E3 ubiquitin ligase, Cullin 2 component [Posttranslational modification, protein turnover, chaperones]. 5.31e-21	GO:0000003, reproduction;GO:0000151, ubiquitin ligase complex;GO:0002119, nematode larval development;GO:0002164, larval development;GO:0002252, immune effector process;GO:0002376, immune system process;GO:0003674, molecular_function;GO:0003824, catalytic activity;GO:0004842, ubiquitin-protein transferase activity;GO:0005488, binding;GO:0005515, protein binding;GO:0005575, cellular_component;GO:0…	XP_010178071.1 PREDICTED: cullin-1-like, partial [Mesitornis unicolor] 6.00e-76	PREDICTED: Myotis davidii cullin 1 (CUL1), transcript variant X2, mRNA 6.25e-13
TRINITY_DN130301_c2_g1	68.5279	18.4608	1.89223	7.23688e-23	1.90491e-21	cd11738, HSPA4L_NBD, Nucleotide-binding domain of HSPA4L. Human HSPA4L (also known as 70-kDa heat shock protein 4-like, APG-1, HSPH3, and OSP94; the human HSPA4L gene maps to 4q28) is expressed ubiquitously and predominantly in the testis. It is required for normal spermatogenesis and plays a role in osmotolerance. HSPA4L belongs to the 105/110 kDa heat shock protein (HSP105/110) subfamily of the…	pfam00012, HSP70, Hsp70 protein. Hsp70 chaperones help to fold many proteins. Hsp70 assisted folding involves repeated cycles of substrate binding and release. Hsp70 activity is ATP dependent. Hsp70 proteins are made up of two regions: the amino terminus is the ATPase domain and the carboxyl terminus is the substrate binding region. 4.62e-112	K09485-ko04141 Protein processing in endoplasmic reticulum	KOG0103, KOG0103, KOG0103, Molecular chaperones HSP105/HSP110/SSE1, HSP70 superfamily [Posttranslational modification, protein turnover, chaperones]. 0.0	GO:0000166, nucleotide binding;GO:0003674, molecular_function;GO:0005488, binding;GO:0005524, ATP binding;GO:0005575, cellular_component;GO:0005622, intracellular;GO:0005623, cell;GO:0005634, nucleus;GO:0005737, cytoplasm;GO:0005829, cytosol;GO:0006457, protein folding;GO:0006950, response to stress;GO:0006986, response to unfolded protein;GO:0007275, multicellular organism development;GO:0007568…	XP_036169391.1 heat shock 70 kDa protein 4L isoform X1 [Myotis myotis] 0.0	PREDICTED: Pteropus alecto heat shock protein family A (Hsp70) member 4 like (HSPA4L), mRNA 0.0
TRINITY_DN130299_c0_g1	38.7383	12.8991	1.58649	6.24226e-141	4.06342e-138	-	pfam05653, Mg_trans_NIPA, Magnesium transporter NIPA. NIPA (nonimprinted in Prader-Willi/Angelman syndrome) is a family of integral membrane proteins which function as magnesium transporters. 6.39e-17	-	KOG2922, KOG2922, KOG2922, Uncharacterized conserved protein [Function unknown]. 1.62e-28	GO:0002376, immune system process;GO:0002377, immunoglobulin production;GO:0002440, production of molecular mediator of immune response;GO:0005575, cellular_component;GO:0006810, transport;GO:0006811, ion transport;GO:0006812, cation transport;GO:0008150, biological_process;GO:0015693, magnesium ion transport;GO:0016020, membrane;GO:0030001, metal ion transport;GO:0051179, localization;GO:0051234…	XP_032970222.1 NIPA-like protein 3 [Rhinolophus ferrumequinum] 6.42e-240	PREDICTED: Rhinolophus ferrumequinum NIPA like domain containing 3 (NIPAL3), transcript variant X2, mRNA 0.0
TRINITY_DN130268_c0_g1	57.1669	26.13	1.12947	5.65074e-12	4.65662e-11	cd09978, LOTUS_2_Limkain_b1, The second LOTUS domain on Limkain b1(LKAP). The second LOTUS domain on Limkain b1(LKAP): Limkain b1 is a novel human autoantigen, localized to a subset of ABCD3 and PXF marked peroxisomes. Limkain b1 may be a relatively common target of human autoantibodies reactive to cytoplasmic vesicle-like structures. The protein contains multiple copies of LOTUS domains and a co…	pfam11608, Limkain-b1, Limkain b1. This family of proteins represents Limkain b1, which is a novel human autoantigen, localized to a subset of ABCD3 and PXF marked peroxisomes. Limkain b1 may be a relatively common target of human autoantibodies reactive to cytoplasmic vesicle-like structures. 1.21e-27	-	-	GO:0000003, reproduction;GO:0000280, nuclear division;GO:0003006, developmental process involved in reproduction;GO:0005575, cellular_component;GO:0005622, intracellular;GO:0005623, cell;GO:0005737, cytoplasm;GO:0005777, peroxisome;GO:0005794, Golgi apparatus;GO:0006139, nucleobase-containing compound metabolic process;GO:0006259, DNA metabolic process;GO:0006281, DNA repair;GO:0006302, double-st…	XP_032957015.1 meiosis regulator and mRNA stability factor 1 isoform X3 [Rhinolophus ferrumequinum] 0.0	PREDICTED: Rhinolophus ferrumequinum meiosis regulator and mRNA stability factor 1 (MARF1), transcript variant X3, mRNA 1.49e-22
TRINITY_DN130266_c0_g4	10.7458	3.26705	1.71772	5.58927e-20	1.06217e-18	-	pfam06907, Latexin, Latexin. This family consists of several animal specific latexin proteins. Latexin is a carboxypeptidase A inhibitor and is expressed in a cell type-specific manner in both central and peripheral nervous systems in the rat. 4.56e-80	-	-	GO:0005575, cellular_component;GO:0005576, extracellular region;GO:0005615, extracellular space;GO:0005623, cell;GO:0008150, biological_process;GO:0008285, negative regulation of cell proliferation;GO:0016020, membrane;GO:0016021, integral component of membrane;GO:0030312, external encapsulating structure;GO:0031012, extracellular matrix;GO:0031224, intrinsic component of membrane;GO:0035805, egg…	XP_036207829.1 retinoic acid receptor responder protein 1 [Myotis myotis] 1.28e-197	PREDICTED: Myotis myotis retinoic acid receptor responder 1 (RARRES1), transcript variant X1, mRNA 0.0
TRINITY_DN130265_c5_g2	5.12166	1.53029	1.74281	6.29817e-05	0.000217524	cd08785, CARD_CARD9-like, Caspase activation and recruitment domain of CARD9 and related proteins. Caspase activation and recruitment domain (CARD) found in CARD9, CARD14 (CARMA2), CARD10 (CARMA3), CARD11 (CARMA1) and BCL10. BCL10 (B-cell lymphoma 10), together with Malt1 (mucosa-associated lymphoid tissue-lymphoma-translocation gene 1), are integral components of the CBM signalosome. They associ…	-	-	-	GO:0001932, regulation of protein phosphorylation;GO:0001934, positive regulation of protein phosphorylation;GO:0003674, molecular_function;GO:0005488, binding;GO:0005515, protein binding;GO:0005575, cellular_component;GO:0005622, intracellular;GO:0005623, cell;GO:0005737, cytoplasm;GO:0005886, plasma membrane;GO:0006355, regulation of transcription, DNA-templated;GO:0007154, cell communication;G…	KAF6298175.1 caspase recruitment domain family member 14 [Rhinolophus ferrumequinum] 2.46e-28	PREDICTED: Rhinolophus ferrumequinum caspase recruitment domain family member 14 (CARD14), transcript variant X5, mRNA 0.0
TRINITY_DN130254_c1_g1	9.85624	2.98962	1.72107	3.31615e-10	2.27104e-09	-	-	-	-	-	-	PREDICTED: Myotis brandtii SRC proto-oncogene, non-receptor tyrosine kinase (SRC), transcript variant X6, mRNA 0.0
TRINITY_DN130253_c2_g7	27.6655	5.35081	2.37026	1.24176e-10	8.90094e-10	cd18290, BTB_POZ_BTBD14B_NAC1, BTB (Broad-Complex, Tramtrack and Bric a brac)/POZ (poxvirus and zinc finger) domain found in nucleus accumbens-associated protein 1 (NAC-1). NAC-1, also called BTB/POZ domain-containing protein 14B (BTBD14B), is a transcriptional repressor that contributes to tumor progression, tumor cell proliferation, and survival. The BTB/POZ domain is a common protein-protein i…	pfam00651, BTB, BTB/POZ domain. The BTB (for BR-C, ttk and bab) or POZ (for Pox virus and Zinc finger) domain is present near the N-terminus of a fraction of zinc finger (pfam00096) proteins and in proteins that contain the pfam01344 motif such as Kelch and a family of pox virus proteins. The BTB/POZ domain mediates homomeric dimerization and in some instances heteromeric dimerization. The struct…	-	KOG4441, KOG4441, KOG4441, Proteins containing BTB/POZ and Kelch domains, involved in regulatory/signal transduction processes [Signal transduction mechanisms, General function prediction only]. 1.87e-10	GO:0000122, negative regulation of transcription by RNA polymerase II;GO:0000981, RNA polymerase II transcription factor activity, sequence-specific DNA binding;GO:0000982, transcription factor activity, RNA polymerase II proximal promoter sequence-specific DNA binding;GO:0001078, transcriptional repressor activity, RNA polymerase II proximal promoter sequence-specific DNA binding;GO:0001227, tra…	XP_031316800.1 LOW QUALITY PROTEIN: nucleus accumbens-associated protein 1-like [Camelus dromedarius] 6.90e-48	PREDICTED: Myotis myotis nucleus accumbens associated 1 (NACC1), transcript variant X1, mRNA 0.0
TRINITY_DN130253_c2_g3	58.2146	25.7697	1.17571	1.75099e-141	1.14893e-138	cd18289, BTB_POZ_BTBD14A_NAC2, BTB (Broad-Complex, Tramtrack and Bric a brac)/POZ (poxvirus and zinc finger) domain found in nucleus accumbens-associated protein 2 (NAC-2). NAC-2, also called BTB/POZ domain-containing protein 14A (BTBD14A) or repressor with BTB domain and BEN domain (RBB), is a novel transcription repressor through its association with the NuRD complex. It recruits the NuRD compl…	pfam00651, BTB, BTB/POZ domain. The BTB (for BR-C, ttk and bab) or POZ (for Pox virus and Zinc finger) domain is present near the N-terminus of a fraction of zinc finger (pfam00096) proteins and in proteins that contain the pfam01344 motif such as Kelch and a family of pox virus proteins. The BTB/POZ domain mediates homomeric dimerization and in some instances heteromeric dimerization. The struct…	-	KOG4441, KOG4441, KOG4441, Proteins containing BTB/POZ and Kelch domains, involved in regulatory/signal transduction processes [Signal transduction mechanisms, General function prediction only]. 2.02e-11	GO:0000122, negative regulation of transcription by RNA polymerase II;GO:0000228, nuclear chromosome;GO:0000785, chromatin;GO:0000790, nuclear chromatin;GO:0000976, transcription regulatory region sequence-specific DNA binding;GO:0000977, RNA polymerase II regulatory region sequence-specific DNA binding;GO:0000978, RNA polymerase II proximal promoter sequence-specific DNA binding;GO:0000981, RNA …	KAF6327719.1 NACC family member 2 [Rhinolophus ferrumequinum] 5.11e-251	PREDICTED: Rhinolophus ferrumequinum NACC family member 2 (NACC2), transcript variant X3, mRNA 0.0
TRINITY_DN130249_c1_g1	63.4466	22.1066	1.52107	1.83107e-05	6.89141e-05	-	pfam18028, Zmiz1_N, Zmiz1 N-terminal tetratricopeptide repeat domain. This is the N-terminal domain found in Zmiz1 proteins (Zinc finger MIZ domain-containing protein 1). Zmiz1 is a direct Notch1 cofactor that heterogeneously regulates Notch target genes. Zmiz1 directly interacts with the RAM1 domain of Notch1 through this N-terminal tetratricopeptide repeat (TPR) domain. Furthermore, it has been…	-	-	-	ELK36914.1 Zinc finger MIZ domain-containing protein 1 [Myotis davidii] 0.0	PREDICTED: Rhinolophus ferrumequinum zinc finger MIZ-type containing 1 (ZMIZ1), transcript variant X2, mRNA 0.0
TRINITY_DN130236_c0_g1	4.28922	1.86772	1.19943	1.01222e-33	7.41273e-32	-	-	-	-	-	XP_032943497.1 bromodomain and WD repeat-containing protein 1 isoform X2 [Rhinolophus ferrumequinum] 6.57e-72	PREDICTED: Equus asinus bromodomain and WD repeat-containing protein 1-like (LOC106844528), partial mRNA 0.0
TRINITY_DN130216_c3_g1	177.747	63.7301	1.47978	2.07339e-162	1.72649e-159	cd04087, PTPA, Phosphotyrosyl phosphatase activator (PTPA) is also known as protein phosphatase 2A (PP2A) phosphatase activator. PTPA is an essential, well conserved protein that stimulates the tyrosyl phosphatase activity of PP2A. It also reactivates the serine/threonine phosphatase activity of an inactive form of PP2A. Together, PTPA and PP2A constitute an ATPase. It has been suggested that PTP…	pfam00755, Carn_acyltransf, Choline/Carnitine o-acyltransferase. 1.00e-155	K00624-ko04146 Peroxisome	KOG3717, KOG3717, KOG3717, Carnitine O-acyltransferase CRAT [Lipid transport and metabolism]. 0.0	GO:0003674, molecular_function;GO:0003824, catalytic activity;GO:0004092, carnitine O-acetyltransferase activity;GO:0005102, signaling receptor binding;GO:0005488, binding;GO:0005515, protein binding;GO:0005575, cellular_component;GO:0005622, intracellular;GO:0005623, cell;GO:0005737, cytoplasm;GO:0005739, mitochondrion;GO:0005740, mitochondrial envelope;GO:0005743, mitochondrial inner membrane;G…	KAF6483839.1 carnitine O-acetyltransferase [Rousettus aegyptiacus] 0.0	PREDICTED: Rhinolophus ferrumequinum carnitine O-acetyltransferase (CRAT), transcript variant X1, mRNA 0.0
TRINITY_DN130209_c5_g1	15.9861	3.62368	2.14129	2.41461e-74	5.65038e-72	-	-	-	KOG3335, KOG3335, KOG3335, Predicted coiled-coil protein [General function prediction only]. 5.86e-07	GO:0005575, cellular_component;GO:0005622, intracellular;GO:0005623, cell;GO:0005737, cytoplasm;GO:0005739, mitochondrion;GO:0007610, behavior;GO:0007626, locomotory behavior;GO:0008150, biological_process;GO:0019216, regulation of lipid metabolic process;GO:0019222, regulation of metabolic process;GO:0031413, regulation of buoyancy;GO:0032501, multicellular organismal process;GO:0043226, organel…	XP_032983472.1 optic atrophy 3 protein-like isoform X1 [Rhinolophus ferrumequinum] 1.23e-81	PREDICTED: Pteropus alecto OPA3, outer mitochondrial membrane lipid metabolism regulator (OPA3), transcript variant X1, mRNA 0.0
TRINITY_DN130205_c0_g1	42.6709	10.0799	2.08177	2.75702e-15	3.2023e-14	cd06403, PB1_Par6, The PB1 domain is an essential part of Par6 protein which in complex with Par3 and aPKC proteins is crucial for establishment of apical-basal polarity of animal cells. The PB1 domain is a modular domain mediating specific protein-protein interactions which play a role in many critical cell processes. A canonical PB1-PB1 interaction, which involves heterodimerization of two PB1 …	pfam16000, CARMIL_C, CARMIL C-terminus. This domain is found near to the C-terminus of leucine-rich repeat-containing proteins in the CARMIL family. In leucine-rich repeat-containing protein 16A (LRRC16A) it includes the region responsible for interaction with F-actin-capping protein subunit alpha-2 (CAPZA2). 1.76e-06	-	KOG3606, KOG3606, KOG3606, Cell polarity protein PAR6 [Signal transduction mechanisms]. 5.23e-120	GO:0000228, nuclear chromosome;GO:0000723, telomere maintenance;GO:0000781, chromosome, telomeric region;GO:0000782, telomere cap complex;GO:0000783, nuclear telomere cap complex;GO:0000784, nuclear chromosome, telomeric region;GO:0001501, skeletal system development;GO:0001655, urogenital system development;GO:0003002, regionalization;GO:0003674, molecular_function;GO:0003676, nucleic acid bindi…	XP_032984683.1 adrenocortical dysplasia protein homolog isoform X1 [Rhinolophus ferrumequinum] 4.63e-291	PREDICTED: Myotis davidii adrenocortical dysplasia homolog (mouse) (ACD), transcript variant X1, mRNA 0.0
TRINITY_DN130195_c0_g1	30.9951	11.2784	1.45847	2.44846e-10	1.70045e-09	cd22200, NRDE2_MID, MTR4-interacting domain (MID) found in nuclear exosome regulator NRDE2 and similar proteins. NRDE2 is a protein of the nuclear speckles that regulates RNA degradation and export from the nucleus through its interaction with MTREX, an essential factor directing various RNAs to exosomal degradation. NRDE2 negatively regulates exosome functions by inhibiting the RNA helicase MTR4…	pfam08424, NRDE-2, NRDE-2, necessary for RNA interference. This is a family of eukaryotic proteins. Eukaryotic cells express a wide variety of endogenous small regulatory RNAs that regulate heterochromatin formation, developmental timing, defense against parasitic nucleic acids, and genome rearrangement. Many small regulatory RNAs are thought to function in nuclei, and in plants and fungi small i…	-	KOG0726, KOG0726, KOG0726, 26S proteasome regulatory complex, ATPase RPT2 [Posttranslational modification, protein turnover, chaperones]. 6.01e-17	GO:0000375, RNA splicing, via transesterification reactions;GO:0000377, RNA splicing, via transesterification reactions with bulged adenosine as nucleophile;GO:0000398, mRNA splicing, via spliceosome;GO:0005575, cellular_component;GO:0005622, intracellular;GO:0005623, cell;GO:0005634, nucleus;GO:0005681, spliceosomal complex;GO:0006139, nucleobase-containing compound metabolic process;GO:0006325,…	XP_006754783.1 PREDICTED: protein NRDE2 homolog isoform X1 [Myotis davidii] 0.0	PREDICTED: Myotis myotis NRDE-2, necessary for RNA interference, domain containing (NRDE2), transcript variant X2, mRNA 0.0
TRINITY_DN130191_c1_g1	16.4723	6.70004	1.2978	5.80102e-59	9.75999e-57	cd18071, DEXHc_HLTF1_SMARC3, DEXH-box helicase domain of HLTF1. Helicase like transcription factor (HLTF1, also known as HIP116 or SMARCA3) has both helicase and E3 ubiquitin ligase activities and ATP-dependent nucleosome-remodeling activity. HLTF1 is a member of the DEAD-like helicase superfamily, a diverse family of proteins involved in ATP-dependent RNA or DNA unwinding. This domain contains t…	pfam00176, SNF2_N, SNF2 family N-terminal domain. This domain is found in proteins involved in a variety of processes including transcription regulation (e.g., SNF2, STH1, brahma, MOT1), DNA repair (e.g., ERCC6, RAD16, RAD5), DNA recombination (e.g., RAD54), and chromatin unwinding (e.g., ISWI) as well as a variety of other proteins with little functional information (e.g., lodestar, ETL1). 9.00e…	-	KOG1001, KOG1001, KOG1001, Helicase-like transcription factor HLTF/DNA helicase RAD5, DEAD-box superfamily [Transcription, Replication, recombination and repair]. 8.29e-111	GO:0000976, transcription regulatory region sequence-specific DNA binding;GO:0000977, RNA polymerase II regulatory region sequence-specific DNA binding;GO:0000978, RNA polymerase II proximal promoter sequence-specific DNA binding;GO:0000981, RNA polymerase II transcription factor activity, sequence-specific DNA binding;GO:0000982, transcription factor activity, RNA polymerase II proximal promoter…	XP_032988750.1 helicase-like transcription factor isoform X1 [Rhinolophus ferrumequinum] 0.0	PREDICTED: Hylobates moloch helicase like transcription factor (HLTF), transcript variant X1, mRNA 0.0
TRINITY_DN130180_c2_g1	61.5798	8.88683	2.79272	1.34864e-06	5.99998e-06	-	-	-	-	-	Q9UHZ2.1 RecName: Full=Metastasis-associated lung adenocarcinoma transcript 1 [Homo sapiens] 3.08e-13	PREDICTED: Myotis lucifugus uncharacterized LOC102421928 (LOC102421928), transcript variant X2, ncRNA 1.42e-72
TRINITY_DN130172_c2_g5	566.542	11.1465	5.66751	2.84172e-101	1.03821e-98	-	-	-	-	-	KAF6324910.1 hypothetical protein mMyoMyo1_008360 [Myotis myotis] 1.48e-55	Pipistrellus pipistrellus genome assembly, chromosome: 9 3.68e-126
TRINITY_DN130165_c7_g3	14.543	2.99061	2.28181	4.07645e-26	1.53477e-24	cd06958, NR_DBD_COUP_TF, DNA-binding domain of chicken ovalbumin upstream promoter transcription factors (COUP-TFs) is composed of two C4-type zinc fingers. DNA-binding domain of chicken ovalbumin upstream promoter transcription factors (COUP-TFs) is composed of two C4-type zinc fingers. Each zinc finger contains a group of four Cys residues which co-ordinates a single zinc atom. COUP-TFs are orp…	pfam00105, zf-C4, Zinc finger, C4 type (two domains). In nearly all cases, this is the DNA binding domain of a nuclear hormone receptor. The alignment contains two Zinc finger domains that are too dissimilar to be aligned with each other. 8.49e-29	-	KOG4215, KOG4215, KOG4215, Hepatocyte nuclear factor 4 and similar steroid hormone receptors [Transcription]. 6.03e-28	GO:0000122, negative regulation of transcription by RNA polymerase II;GO:0000976, transcription regulatory region sequence-specific DNA binding;GO:0000977, RNA polymerase II regulatory region sequence-specific DNA binding;GO:0000980, RNA polymerase II distal enhancer sequence-specific DNA binding;GO:0000981, RNA polymerase II transcription factor activity, sequence-specific DNA binding;GO:0001012…	XP_031293416.1 nuclear receptor subfamily 2 group F member 6 [Camelus dromedarius] 2.00e-116	PREDICTED: Mustela erminea nuclear receptor subfamily 2 group F member 6 (NR2F6), mRNA 0.0
TRINITY_DN130150_c1_g1	56.8659	1.02499	5.79388	1.61064e-159	1.29515e-156	-	-	-	KOG3696, KOG3696, KOG3696, Aspartyl beta-hydroxylase [Posttranslational modification, protein turnover, chaperones]. 2.20e-07	GO:0000151, ubiquitin ligase complex;GO:0003674, molecular_function;GO:0005488, binding;GO:0005515, protein binding;GO:0005575, cellular_component;GO:0005622, intracellular;GO:0005623, cell;GO:0005634, nucleus;GO:0005654, nucleoplasm;GO:0006139, nucleobase-containing compound metabolic process;GO:0006259, DNA metabolic process;GO:0006260, DNA replication;GO:0006275, regulation of DNA replication;…	KAF6271497.1 potassium channel tetramerization domain containing 13 [Rhinolophus ferrumequinum] 1.33e-33	PREDICTED: Rhinolophus ferrumequinum aspartate beta-hydroxylase domain containing 1 (ASPHD1), transcript variant X1, mRNA 0.0
TRINITY_DN130140_c4_g2	7.71257	1.57725	2.2898	1.1819e-33	8.62067e-32	-	-	K03231-ko03013 RNA transport	-	GO:0000323, lytic vacuole;GO:0003674, molecular_function;GO:0003676, nucleic acid binding;GO:0003723, RNA binding;GO:0003746, translation elongation factor activity;GO:0003824, catalytic activity;GO:0003924, GTPase activity;GO:0005488, binding;GO:0005515, protein binding;GO:0005575, cellular_component;GO:0005622, intracellular;GO:0005623, cell;GO:0005634, nucleus;GO:0005737, cytoplasm;GO:0005764,…	KAF6087915.1 eukaryotic translation elongation factor 1 alpha 2 [Phyllostomus discolor] 1.09e-21	PREDICTED: Rhinolophus ferrumequinum eukaryotic translation elongation factor 1 alpha 2 (EEF1A2), mRNA 3.50e-80
TRINITY_DN130130_c0_g2	11.4232	4.89283	1.22322	3.56695e-10	2.43456e-09	cd18788, SF2_C_XPD, C-terminal helicase domain of xeroderma pigmentosum group D (XPD) family DEAD-like helicases. The xeroderma pigmentosum group D (XPD)-like family members are DEAD-box helicases belonging to superfamily (SF)2. This family includes DDX11 (also called ChlR1), a protein involved in maintaining chromosome transmission fidelity and genome stability, the TFIIH basal transcription fac…	pfam06733, DEAD_2, DEAD_2. This represents a conserved region within a number of RAD3-like DNA-binding helicases that are seemingly ubiquitous - members include proteins of eukaryotic, bacterial and archaeal origin. RAD3 is involved in nucleotide excision repair, and forms part of the transcription factor TFIIH in yeast. 4.18e-38	-	KOG1133, KOG1133, KOG1133, Helicase of the DEAD superfamily [Replication, recombination and repair]. 0.0	GO:0000228, nuclear chromosome;GO:0000785, chromatin;GO:0000790, nuclear chromatin;GO:0000819, sister chromatid segregation;GO:0000922, spindle pole;GO:0001650, fibrillar center;GO:0003674, molecular_function;GO:0003676, nucleic acid binding;GO:0003677, DNA binding;GO:0003678, DNA helicase activity;GO:0003682, chromatin binding;GO:0003688, DNA replication origin binding;GO:0003690, double-strande…	XP_005866017.1 PREDICTED: probable ATP-dependent RNA helicase DDX11 isoform X1 [Myotis brandtii] 0.0	PREDICTED: Myotis brandtii DEAD/H (Asp-Glu-Ala-Asp/His) box helicase 11 (DDX11), transcript variant X1, mRNA 3.43e-77
TRINITY_DN130110_c0_g5	15.5761	7.46154	1.06179	5.2541e-14	5.31141e-13	-	pfam18876, AF-4_C, AF-4 proto-oncoprotein C-terminal region. This family consists of AF4 (Proto-oncogene AF4) and FMR2 (Fragile X E mental retardation syndrome) nuclear proteins. These proteins have been linked to human diseases such as acute lymphoblastic leukaemia and mental retardation. The family also contains a Drosophila AF4 protein homologue Lilliputian which contains an AT-hook domain. Li…	-	-	GO:0003674, molecular_function;GO:0003676, nucleic acid binding;GO:0003677, DNA binding;GO:0003690, double-stranded DNA binding;GO:0003700, DNA binding transcription factor activity;GO:0005488, binding;GO:0005575, cellular_component;GO:0005622, intracellular;GO:0005623, cell;GO:0005634, nucleus;GO:0005654, nucleoplasm;GO:0005737, cytoplasm;GO:0005829, cytosol;GO:0006139, nucleobase-containing com…	KAF6273909.1 AF4/FMR2 family member 3 [Myotis myotis] 0.0	PREDICTED: Myotis myotis AF4/FMR2 family member 3 (AFF3), transcript variant X2, mRNA 0.0
TRINITY_DN130108_c4_g2	45.7156	21.9	1.06175	2.18738e-23	6.08993e-22	-	pfam15308, CEP170_C, CEP170 C-terminus. This family includes the C-terminus of centrosomal protein of 170 kDa (CEP170). 3.60e-141	-	-	-	KAF6269908.1 hypothetical protein mMyoMyo1_002662 [Myotis myotis] 5.21e-313	PREDICTED: Myotis myotis centrosomal protein 170B (CEP170B), transcript variant X2, mRNA 0.0
TRINITY_DN130108_c4_g1	32.4293	9.09864	1.83358	1.71438e-72	3.86831e-70	cd00060, FHA, Forkhead associated domain (FHA); found in eukaryotic and prokaryotic proteins. Putative nuclear signalling domain. FHA domains may bind phosphothreonine, phosphoserine and sometimes phosphotyrosine. In eukaryotes, many FHA domain-containing proteins localize to the nucleus, where they participate in establishing or maintaining cell cycle checkpoints, DNA repair, or transcriptional …	pfam15308, CEP170_C, CEP170 C-terminus. This family includes the C-terminus of centrosomal protein of 170 kDa (CEP170). 8.79e-61	-	KOG1882, KOG1882, KOG1882, Transcriptional regulator SNIP1, contains FHA domain [Signal transduction mechanisms]. 8.04e-08	-	XP_032963374.1 centrosomal protein of 170 kDa protein B isoform X4 [Rhinolophus ferrumequinum] 0.0	PREDICTED: Hipposideros armiger centrosomal protein 170B (CEP170B), transcript variant X4, mRNA 0.0
TRINITY_DN130106_c1_g1	14.2206	2.66395	2.41635	2.83384e-19	5.00445e-18	cd02897, A2M_2, Proteins similar to alpha2-macroglobulin (alpha (2)-M). This group also contains the pregnancy zone protein (PZP). Alpha(2)-M and PZP are broadly specific proteinase inhibitors. Alpha (2)-M is a major carrier protein in serum. The structural thioester of alpha (2)-M, is involved in the immobilization and entrapment of proteases. PZP is a trace protein in the plasma of non-pregnant…	pfam07678, A2M_comp, A-macroglobulin complement component. This family includes the complement components region of the alpha-2-macroglobulin family. 2.35e-65	-	KOG1366, KOG1366, KOG1366, Alpha-macroglobulin [Posttranslational modification, protein turnover, chaperones]. 1.34e-28	GO:0001654, eye development;GO:0007275, multicellular organism development;GO:0007423, sensory organ development;GO:0008150, biological_process;GO:0032501, multicellular organismal process;GO:0032502, developmental process;GO:0048513, animal organ development;GO:0048731, system development;GO:0048856, anatomical structure development	XP_032990819.1 C3 and PZP-like alpha-2-macroglobulin domain-containing protein 8 isoform X3 [Rhinolophus ferrumequinum] 0.0	PREDICTED: Rhinolophus ferrumequinum C3 and PZP like alpha-2-macroglobulin domain containing 8 (CPAMD8), transcript variant X3, mRNA 0.0
TRINITY_DN130102_c3_g1	47.3289	4.87872	3.27815	1.93714e-34	1.47251e-32	-	-	-	-	GO:0000166, nucleotide binding;GO:0003674, molecular_function;GO:0003676, nucleic acid binding;GO:0003723, RNA binding;GO:0005488, binding;GO:0005524, ATP binding;GO:0005575, cellular_component;GO:0005622, intracellular;GO:0005623, cell;GO:0005634, nucleus;GO:0005635, nuclear envelope;GO:0005654, nucleoplasm;GO:0005737, cytoplasm;GO:0005829, cytosol;GO:0005840, ribosome;GO:0005844, polysome;GO:00…	XP_012508372.1 PREDICTED: ATP-binding cassette sub-family F member 1 isoform X2 [Propithecus coquereli] 5.60e-51	PREDICTED: Rhinolophus ferrumequinum ATP binding cassette subfamily F member 1 (ABCF1), transcript variant X1, mRNA 0.0
TRINITY_DN130079_c4_g4	7.31534	2.57807	1.50463	1.05523e-05	4.11997e-05	-	-	-	-	-	-	PREDICTED: Phoca vitulina decapping mRNA 2 (DCP2), mRNA 0.0
TRINITY_DN130070_c3_g3	3.02025	1.35042	1.16126	4.39232e-11	3.30725e-10	-	pfam16474, KIND, Kinase non-catalytic C-lobe domain. The KIND domain (kinase non-catalytic C-lobe domain) evolved from a catalytic protein kinase fold and functions as an interaction domain. In SPIRE1 (protein spire homolog 1) this domain interacts with FMN2 (formin-2). 1.80e-08	K02098-ko04320 Dorso-ventral axis formation	-	GO:0000003, reproduction;GO:0000226, microtubule cytoskeleton organization;GO:0000280, nuclear division;GO:0000578, embryonic axis specification;GO:0000910, cytokinesis;GO:0003002, regionalization;GO:0003006, developmental process involved in reproduction;GO:0003674, molecular_function;GO:0003779, actin binding;GO:0005488, binding;GO:0005515, protein binding;GO:0005575, cellular_component;GO:0005…	KAF6289145.1 spire type actin nucleation factor 2 [Rhinolophus ferrumequinum] 7.74e-38	Felis catus Senzu DNA, chromosome: E2, American Shorthair breed 1.74e-154
TRINITY_DN130066_c1_g1	81.8718	12.2703	2.73819	0	0	cd15389, 7tmA_GPR83, G protein-coupled receptor 83, member of the class A family of seven-transmembrane G protein-coupled receptors. GPR83, also known as GPR72, is widely expressed in the brain, including hypothalamic nuclei which is involved in regulating energy balance and food intake. The hypothalamic expression of GPR83 is tightly regulated in response to nutrient availability and is decrease…	pfam00001, 7tm_1, 7 transmembrane receptor (rhodopsin family). This family contains, amongst other G-protein-coupled receptors (GCPRs), members of the opsin family, which have been considered to be typical members of the rhodopsin superfamily. They share several motifs, mainly the seven transmembrane helices, GCPRs of the rhodopsin superfamily. All opsins bind a chromophore, such as 11-cis-retina…	K04210-ko04080 Neuroactive ligand-receptor interaction	KOG4219, KOG4219, KOG4219, G protein-coupled receptor [Signal transduction mechanisms]. 8.20e-45	GO:0001653, peptide receptor activity;GO:0001932, regulation of protein phosphorylation;GO:0001934, positive regulation of protein phosphorylation;GO:0003674, molecular_function;GO:0004888, transmembrane signaling receptor activity;GO:0004930, G-protein coupled receptor activity;GO:0005575, cellular_component;GO:0005623, cell;GO:0005886, plasma membrane;GO:0005887, integral component of plasma me…	XP_032976582.1 probable G-protein coupled receptor 83 [Rhinolophus ferrumequinum] 1.79e-294	PREDICTED: Hipposideros armiger G protein-coupled receptor 83 (GPR83), mRNA 0.0
TRINITY_DN130043_c1_g2	7.42524	3.62786	1.03332	8.10809e-53	1.17912e-50	-	-	-	KOG4240, KOG4240, KOG4240, Multidomain protein, contains SPEC repeats, PH, SH3, and separate rac-specific and rho-specific guanine nucleotide exchange factor domains [Signal transduction mechanisms]. 7.00e-13	GO:0001568, blood vessel development;GO:0001944, vasculature development;GO:0003674, molecular_function;GO:0005488, binding;GO:0005543, phospholipid binding;GO:0005546, phosphatidylinositol-4,5-bisphosphate binding;GO:0005575, cellular_component;GO:0005622, intracellular;GO:0005623, cell;GO:0005856, cytoskeleton;GO:0007275, multicellular organism development;GO:0008150, biological_process;GO:0008…	XP_003406239.3 SEC14 domain and spectrin repeat-containing protein 1 isoform X1 [Loxodonta africana] 0.0	PREDICTED: Balaenoptera musculus SEC14 and spectrin domain containing 1 (SESTD1), transcript variant X6, misc_RNA 0.0
TRINITY_DN130031_c1_g1	84.8307	15.7598	2.42834	3.1625e-24	9.69313e-23	-	pfam01602, Adaptin_N, Adaptin N terminal region. This family consists of the N terminal region of various alpha, beta and gamma subunits of the AP-1, AP-2 and AP-3 adaptor protein complexes. The adaptor protein (AP) complexes are involved in the formation of clathrin-coated pits and vesicles. The N-terminal region of the various adaptor proteins (APs) is constant by comparison to the C-terminal w…	K12392-ko04142 Lysosome	KOG1061, KOG1061, KOG1061, Vesicle coat complex AP-1/AP-2/AP-4, beta subunit [Intracellular trafficking, secretion, and vesicular transport]. 6.31e-41	GO:0000139, Golgi membrane;GO:0000323, lytic vacuole;GO:0001654, eye development;GO:0002376, immune system process;GO:0002478, antigen processing and presentation of exogenous peptide antigen;GO:0002495, antigen processing and presentation of peptide antigen via MHC class II;GO:0002504, antigen processing and presentation of peptide or polysaccharide antigen via MHC class II;GO:0003674, molecular…	XP_020483205.2 LOW QUALITY PROTEIN: AP-1 complex subunit beta-1-like, partial [Labrus bergylta] 2.50e-58	PREDICTED: Myotis davidii adaptor related protein complex 1 beta 1 subunit (AP1B1), transcript variant X4, mRNA 0.0
TRINITY_DN130028_c1_g2	9.83197	3.14433	1.64473	5.40485e-19	9.23843e-18	-	-	-	-	GO:0003674, molecular_function;GO:0003676, nucleic acid binding;GO:0003677, DNA binding;GO:0003690, double-stranded DNA binding;GO:0005488, binding;GO:0005575, cellular_component;GO:0005622, intracellular;GO:0005623, cell;GO:0005634, nucleus;GO:0005654, nucleoplasm;GO:0006355, regulation of transcription, DNA-templated;GO:0006357, regulation of transcription by RNA polymerase II;GO:0008150, biolo…	KAF6352456.1 SAFB like transcription modulator [Rhinolophus ferrumequinum] 1.21e-204	PREDICTED: Pteropus giganteus SAFB like transcription modulator (SLTM), transcript variant X3, mRNA 0.0
TRINITY_DN130018_c0_g1	202.083	20.4142	3.3073	2.80958e-25	9.67836e-24	cd01365, KISc_KIF1A_KIF1B, Kinesin motor domain, KIF1_like proteins. Kinesin motor domain, KIF1_like proteins. KIF1A (Unc104) transports synaptic vesicles to the nerve terminal, KIF1B has been implicated in transport of mitochondria. Both proteins are expressed in neurons. This catalytic (head) domain has ATPase activity and belongs to the larger group of P-loop NTPases. Kinesins are microtubule-…	pfam00225, Kinesin, Kinesin motor domain. 9.92e-100	-	KOG0245, KOG0245, KOG0245, Kinesin-like protein [Cytoskeleton]. 0.0	GO:0003674, molecular_function;GO:0003774, motor activity;GO:0003777, microtubule motor activity;GO:0003824, catalytic activity;GO:0005575, cellular_component;GO:0005622, intracellular;GO:0005623, cell;GO:0005737, cytoplasm;GO:0005783, endoplasmic reticulum;GO:0005794, Golgi apparatus;GO:0005856, cytoskeleton;GO:0005871, kinesin complex;GO:0005875, microtubule associated complex;GO:0006810, trans…	XP_032946430.1 kinesin-like protein KIF1C [Rhinolophus ferrumequinum] 0.0	PREDICTED: Rhinolophus ferrumequinum kinesin family member 1C (KIF1C), transcript variant X2, mRNA 0.0
TRINITY_DN130008_c1_g1	27.2793	3.29607	3.04899	2.10963e-97	7.28556e-95	cd10523, SET_SETDB2, SET domain (including pre-SET and post-SET domains) found in SET domain bifurcated 2 (SETDB2) and similar proteins. SETDB2 (EC 2.1.1.43; also termed chronic lymphocytic leukemia deletion region gene 8 protein (CLLD8), or lysine N-methyltransferase 1F (KMT1F)) acts as a histone-lysine N-methyltransferase that specifically trimethylates 'Lys-9' of histone H3 (H3K9me3). It is in…	pfam08569, Mo25, Mo25-like. Mo25-like proteins are involved in both polarised growth and cytokinesis. In fission yeast Mo25 is localized alternately to the spindle pole body and to the site cell division in a cell cycle dependent manner. 3.03e-130	K18494-ko00310 Lysine degradation	KOG1566, KOG1566, KOG1566, Conserved protein Mo25 [Function unknown]. 6.49e-126	GO:0000278, mitotic cell cycle;GO:0001947, heart looping;GO:0002009, morphogenesis of an epithelium;GO:0003002, regionalization;GO:0003007, heart morphogenesis;GO:0003143, embryonic heart tube morphogenesis;GO:0003674, molecular_function;GO:0003824, catalytic activity;GO:0005575, cellular_component;GO:0005622, intracellular;GO:0005623, cell;GO:0005634, nucleus;GO:0005654, nucleoplasm;GO:0005737, …	XP_032961068.1 histone-lysine N-methyltransferase SETDB2 isoform X1 [Rhinolophus ferrumequinum] 0.0	PREDICTED: Myotis brandtii SET domain, bifurcated 2 (SETDB2), transcript variant X1, mRNA 0.0
TRINITY_DN129989_c7_g1	9.06227	1.97837	2.19556	2.68225e-80	6.99517e-78	cd16929, HATPase_PDK-like, Histidine kinase-like ATPase domain of pyruvate dehydrogenase kinase, branched-chain alpha-ketoacid dehydrogenase kinase and related domains. This family includes the histidine kinase-like ATPase (HATPase) domains of all four PDK isoforms (pyruvate dehydrogenase kinases 1-4) that have been described in mammals, and other PDKs including Saccharomyces Pkp1p and Pkp2p. PDK…	pfam10436, BCDHK_Adom3, Mitochondrial branched-chain alpha-ketoacid dehydrogenase kinase. Catabolism and synthesis of leucine, isoleucine and valine are finely balanced, allowing the body to make the most of dietary input but removing excesses to prevent toxic build-up of their corresponding keto-acids. This is the butyryl-CoA dehydrogenase, subunit A domain 3, a largely alpha-helical bundle of t…	-	KOG0787, KOG0787, KOG0787, Dehydrogenase kinase [Signal transduction mechanisms]. 1.49e-160	GO:0000166, nucleotide binding;GO:0001101, response to acid chemical;GO:0001666, response to hypoxia;GO:0001678, cellular glucose homeostasis;GO:0003674, molecular_function;GO:0003824, catalytic activity;GO:0004672, protein kinase activity;GO:0004674, protein serine/threonine kinase activity;GO:0004740, pyruvate dehydrogenase (acetyl-transferring) kinase activity;GO:0005488, binding;GO:0005524, A…	XP_032965424.1 pyruvate dehydrogenase kinase, isozyme 3 isoform X1 [Rhinolophus ferrumequinum] 6.51e-294	PREDICTED: Rousettus aegyptiacus pyruvate dehydrogenase kinase 3 (PDK3), transcript variant X1, mRNA 0.0
TRINITY_DN129970_c0_g1	13.6726	5.51145	1.31078	4.43968e-12	3.69763e-11	cd05107, PTKc_PDGFR_beta, Catalytic domain of the Protein Tyrosine Kinase, Platelet Derived Growth Factor Receptor beta. PTKs catalyze the transfer of the gamma-phosphoryl group from ATP to tyrosine (tyr) residues in protein substrates. PDGFR beta is a receptor PTK (RTK) containing an extracellular ligand-binding region with five immunoglobulin-like domains, a transmembrane segment, and an intrac…	pfam07714, Pkinase_Tyr, Protein tyrosine kinase. 1.21e-16	K05089-ko04810 Regulation of actin cytoskeleton;ko04010 MAPK signaling pathway;ko04020 Calcium signaling pathway;ko04015 Rap1 signaling pathway;ko04072 Phospholipase D signaling pathway;ko04014 Ras signaling pathway;ko04060 Cytokine-cytokine receptor interaction;ko04540 Gap junction;ko04510 Focal adhesion;ko04151 PI3K-Akt signaling pathway	KOG0200, KOG0200, KOG0200, Fibroblast/platelet-derived growth factor receptor and related receptor tyrosine kinases [Signal transduction mechanisms]. 1.01e-31	GO:0000003, reproduction;GO:0000165, MAPK cascade;GO:0000302, response to reactive oxygen species;GO:0000323, lytic vacuole;GO:0001101, response to acid chemical;GO:0001501, skeletal system development;GO:0001525, angiogenesis;GO:0001568, blood vessel development;GO:0001570, vasculogenesis;GO:0001654, eye development;GO:0001655, urogenital system development;GO:0001656, metanephros development;GO…	KAF6281172.1 platelet derived growth factor receptor beta [Rhinolophus ferrumequinum] 0.0	PREDICTED: Rhinolophus ferrumequinum platelet derived growth factor receptor beta (PDGFRB), transcript variant X1, mRNA 2.06e-130
TRINITY_DN129961_c7_g1	7.95415	1.51798	2.38955	3.7057e-06	1.54926e-05	-	pfam12066, DUF3546, Domain of unknown function (DUF3546). This presumed domain is functionally uncharacterized. This domain is found in eukaryotes. This domain is typically between 93 to 114 amino acids in length. This domain has two completely conserved Y residues that may be functionally important. 3.04e-11	-	KOG2295, KOG2295, KOG2295, C2H2 Zn-finger protein [General function prediction only]. 5.42e-09	GO:0000375, RNA splicing, via transesterification reactions;GO:0000377, RNA splicing, via transesterification reactions with bulged adenosine as nucleophile;GO:0000398, mRNA splicing, via spliceosome;GO:0003674, molecular_function;GO:0003676, nucleic acid binding;GO:0003677, DNA binding;GO:0005488, binding;GO:0005515, protein binding;GO:0005575, cellular_component;GO:0005622, intracellular;GO:000…	PNI92704.1 SRRT isoform 15, partial [Pan troglodytes] 5.19e-31	Felis catus Senzu DNA, chromosome: E3, American Shorthair breed 0.0
TRINITY_DN129954_c6_g2	84.0869	1.52902	5.7812	0	0	-	pfam03285, Paralemmin, Paralemmin. 4.39e-13	-	-	GO:0001664, G-protein coupled receptor binding;GO:0003674, molecular_function;GO:0005102, signaling receptor binding;GO:0005488, binding;GO:0005515, protein binding;GO:0005575, cellular_component;GO:0005622, intracellular;GO:0005623, cell;GO:0005634, nucleus;GO:0005737, cytoplasm;GO:0005886, plasma membrane;GO:0006996, organelle organization;GO:0007010, cytoskeleton organization;GO:0007154, cell …	KAF6306844.1 paralemmin [Rhinolophus ferrumequinum] 1.62e-88	PREDICTED: Rhinolophus ferrumequinum paralemmin (PALM), transcript variant X3, mRNA 0.0
TRINITY_DN129946_c1_g1	25.6559	7.71385	1.73377	5.69024e-08	3.01621e-07	-	-	-	-	GO:0000228, nuclear chromosome;GO:0000785, chromatin;GO:0000790, nuclear chromatin;GO:0000902, cell morphogenesis;GO:0000904, cell morphogenesis involved in differentiation;GO:0000976, transcription regulatory region sequence-specific DNA binding;GO:0000977, RNA polymerase II regulatory region sequence-specific DNA binding;GO:0000980, RNA polymerase II distal enhancer sequence-specific DNA bindin…	TEA29776.1 hypothetical protein DBR06_SOUSAS7110030, partial [Sousa chinensis] 2.64e-24	PREDICTED: Molossus molossus YY1 transcription factor (YY1), transcript variant X1, mRNA 0.0
TRINITY_DN129944_c2_g1	15.0465	2.33646	2.68703	1.15418e-157	9.23567e-155	-	-	-	-	-	KAF6271570.1 hypothetical protein mRhiFer1_009666 [Rhinolophus ferrumequinum] 3.47e-159	PREDICTED: Molossus molossus UBA like domain containing 1 (UBALD1), transcript variant X1, mRNA 0.0
TRINITY_DN129926_c5_g1	6.83141	2.42591	1.49366	4.42261e-47	5.50444e-45	sd00019, ZF_C2H2, Zinc finger, C2H2 type. The C2H2 zinc finger is a classical zinc finger domain. C2H2-type zinc fingers are ubiquitous; more than 1% of all mammalian proteins are predicted to contain at least one zinc finger. They often function as DNA or protein binding structural motifs, such as in eukaryotic transcription factors, and therefore they play important roles in cellular processes …	pfam16606, zf-C2H2_assoc, Unstructured conserved, between two C2H2-type zinc-fingers. This domain is found on a set of eukaryotic Zinc finger protein 536 transcriptional regulator proteins sandwiched between zf-C2H2, pfam00096 and zf-H2C2_2 pfam13465. It is not conserved between other pairs of the zinc-fingers on these sequences. It is natively unstructured, and its function is not known. The pro…	-	KOG1074, KOG1074, KOG1074, Transcriptional repressor SALM [Transcription]. 1.33e-08	GO:0000122, negative regulation of transcription by RNA polymerase II;GO:0000976, transcription regulatory region sequence-specific DNA binding;GO:0000977, RNA polymerase II regulatory region sequence-specific DNA binding;GO:0000978, RNA polymerase II proximal promoter sequence-specific DNA binding;GO:0000981, RNA polymerase II transcription factor activity, sequence-specific DNA binding;GO:00009…	XP_032984472.1 zinc finger protein 536 isoform X1 [Rhinolophus ferrumequinum] 0.0	PREDICTED: Lontra canadensis zinc finger protein 536 (ZNF536), transcript variant X2, mRNA 3.22e-74
TRINITY_DN129886_c4_g1	5.4539	2.36516	1.20535	0.000163379	0.000525512	cd08783, Death_MALT1, Death domain similar to that found in Mucosa-associated lymphoid tissue-lymphoma-translocation gene 1. Death domain (DD) similar to that found in Malt1 (mucosa-associated lymphoid tissue-lymphoma-translocation gene 1). Malt1, together with Bcl10 (B-cell lymphoma 10), are the integral components of the CBM signalosome. They associate with CARD9 to form M-CBM (CBM complex in m…	pfam18703, MALT1_Ig, MALT1 Ig-like domain. This is an Immunoglobulin like domain which can be found in the mucosa-associated lymphoid tissue lymphoma translocation 1 (MALT1) paracaspase. Malt1 is a key component of the Carma1/Bcl10/MALT1 signalosome and is critical for NF-kB signaling in multiple contexts. The MALT1 C-terminal Ig domain is suggested to recruit key factors to promote NF-kB activat…	K07369-ko04660 T cell receptor signaling pathway;ko04662 B cell receptor signaling pathway;ko04064 NF-kappa B signaling pathway	KOG4221, KOG4221, KOG4221, Receptor mediating netrin-dependent axon guidance [Signal transduction mechanisms]. 1.50e-09	GO:0001650, fibrillar center;GO:0001775, cell activation;GO:0001817, regulation of cytokine production;GO:0001819, positive regulation of cytokine production;GO:0001923, B-1 B cell differentiation;GO:0001932, regulation of protein phosphorylation;GO:0001934, positive regulation of protein phosphorylation;GO:0002020, protease binding;GO:0002218, activation of innate immune response;GO:0002220, inn…	XP_036177450.1 mucosa-associated lymphoid tissue lymphoma translocation protein 1 isoform X1 [Myotis myotis] 0.0	PREDICTED: Pipistrellus kuhlii MALT1 paracaspase (MALT1), transcript variant X1, mRNA 0.0
TRINITY_DN129882_c3_g1	55.0258	16.8929	1.70369	5.65315e-05	0.000196884	-	-	-	KOG0211, KOG0211, KOG0211, Protein phosphatase 2A regulatory subunit A and related proteins [Signal transduction mechanisms]. 1.59e-20	GO:0003674, molecular_function;GO:0005575, cellular_component;GO:0005622, intracellular;GO:0005623, cell;GO:0005737, cytoplasm;GO:0005829, cytosol;GO:0008150, biological_process;GO:0008287, protein serine/threonine phosphatase complex;GO:0009892, negative regulation of metabolic process;GO:0010563, negative regulation of phosphorus metabolic process;GO:0010605, negative regulation of macromolecul…	XP_036171658.1 serine/threonine-protein phosphatase 4 regulatory subunit 4 isoform X1 [Myotis myotis] 0.0	PREDICTED: Myotis myotis protein phosphatase 4 regulatory subunit 4 (PPP4R4), transcript variant X1, mRNA 0.0
TRINITY_DN129857_c0_g3	5.09668	1.09346	2.22066	1.44598e-33	1.04816e-31	cd00200, WD40, WD40 domain, found in a number of eukaryotic proteins that cover a wide variety of functions including adaptor/regulatory modules in signal transduction, pre-mRNA processing and cytoskeleton assembly; typically contains a GH dipeptide 11-24 residues from its N-terminus and the WD dipeptide at its C-terminus and is 40 residues long, hence the name WD40; between GH and WD lies a cons…	pfam04192, Utp21, Utp21 specific WD40 associated putative domain. Utp21 is a subunit of U3 snoRNP, which is essential for synthesis of 18S rRNA. 1.84e-26	K14554-ko03008 Ribosome biogenesis in eukaryotes	KOG1539, KOG1539, KOG1539, WD repeat protein [General function prediction only]. 1.45e-12	GO:0005575, cellular_component;GO:0005622, intracellular;GO:0005623, cell;GO:0005634, nucleus;GO:0005654, nucleoplasm;GO:0005730, nucleolus;GO:0006139, nucleobase-containing compound metabolic process;GO:0006364, rRNA processing;GO:0006396, RNA processing;GO:0006725, cellular aromatic compound metabolic process;GO:0006807, nitrogen compound metabolic process;GO:0008150, biological_process;GO:0008…	XP_032966884.1 WD repeat-containing protein 36 [Rhinolophus ferrumequinum] 0.0	PREDICTED: Rhinolophus ferrumequinum WD repeat domain 36 (WDR36), mRNA 3.34e-89
TRINITY_DN129834_c0_g1	72.5651	32.7184	1.14917	4.69741e-30	2.61208e-28	cd05764, IgI_SALM5_like, Immunoglobulin domain of human Synaptic Adhesion-Like Molecule 5 (SALM5) and similar proteins; member of the I-set of IgSF domains. This group contains the immunoglobulin domain of human Synaptic Adhesion-Like Molecule 5 (SALM5) and similar proteins. The SALM (for synaptic adhesion-like molecules; also known as Lrfn for leucine-rich repeat and fibronectin type III domain …	pfam02785, Biotin_carb_C, Biotin carboxylase C-terminal domain. Biotin carboxylase is a component of the acetyl-CoA carboxylase multi-component enzyme which catalyzes the first committed step in fatty acid synthesis in animals, plants and bacteria. Most of the active site residues reported in reference are in this C-terminal domain. 2.32e-15	-	KOG0369, KOG0369, KOG0369, Pyruvate carboxylase [Energy production and conversion]. 2.38e-70	GO:0000902, cell morphogenesis;GO:0000904, cell morphogenesis involved in differentiation;GO:0005575, cellular_component;GO:0005576, extracellular region;GO:0005615, extracellular space;GO:0005623, cell;GO:0005886, plasma membrane;GO:0007275, multicellular organism development;GO:0007399, nervous system development;GO:0007409, axonogenesis;GO:0008150, biological_process;GO:0009653, anatomical str…	XP_032977515.1 leucine-rich repeat and fibronectin type-III domain-containing protein 4 [Rhinolophus ferrumequinum] 1.01e-226	PREDICTED: Rhinolophus ferrumequinum leucine rich repeat and fibronectin type III domain containing 4 (LRFN4), mRNA 0.0
TRINITY_DN129800_c0_g2	22.8313	9.81087	1.21856	0	0	cd11275, Sema_plexin_B1, The Sema domain, a protein interacting module, of Plexin B1. Plexin B1 serves as the Semaphorin 4D receptor and functions as a regulator of developing neurons and a tumor suppressor protein for melanoma. The Sema4D-plexin B signaling complex regulates dendritic and axonal complexity. The activation of Plexin B1 by Sema4D produces an acute collapse of axonal growth cones i…	pfam08337, Plexin_cytopl, Plexin cytoplasmic RasGAP domain. This family features the C-terminal regions of various plexins. Plexins are receptors for semaphorins, and plexin signalling is important in path finding and patterning of both neurons and developing blood vessels. The cytoplasmic region, which has been called a SEX domain in some members of this family, is involved in downstream signall…	K06821-ko04360 Axon guidance	KOG3610, KOG3610, KOG3610, Plexins (functional semaphorin receptors) [Signal transduction mechanisms]. 0.0	GO:0000902, cell morphogenesis;GO:0000904, cell morphogenesis involved in differentiation;GO:0001501, skeletal system development;GO:0001503, ossification;GO:0002116, semaphorin receptor complex;GO:0003674, molecular_function;GO:0004888, transmembrane signaling receptor activity;GO:0005096, GTPase activator activity;GO:0005102, signaling receptor binding;GO:0005488, binding;GO:0005515, protein bi…	XP_032987932.1 plexin-B1 isoform X1 [Rhinolophus ferrumequinum] 0.0	PREDICTED: Rhinolophus ferrumequinum plexin B1 (PLXNB1), transcript variant X1, mRNA 0.0
TRINITY_DN129791_c10_g1	8.50559	3.44029	1.30588	5.81096e-36	4.78289e-34	-	pfam10609, ParA, NUBPL iron-transfer P-loop NTPase. This family contains ATPases involved in plasmid partitioning. It also contains the cytosolic Fe-S cluster assembling factor NBP35 which is required for biogenesis and export of both ribosomal subunits. 5.79e-06	-	KOG3022, KOG3022, KOG3022, Predicted ATPase, nucleotide-binding [Cell cycle control, cell division, chromosome partitioning]. 2.10e-07	GO:0003674, molecular_function;GO:0005488, binding;GO:0005575, cellular_component;GO:0005623, cell;GO:0005886, plasma membrane;GO:0006996, organelle organization;GO:0007005, mitochondrion organization;GO:0008150, biological_process;GO:0009653, anatomical structure morphogenesis;GO:0009987, cellular process;GO:0010257, NADH dehydrogenase complex assembly;GO:0016020, membrane;GO:0016043, cellular c…	KAF6351959.1 nucleotide binding protein like [Rhinolophus ferrumequinum] 4.37e-71	PREDICTED: Rhinolophus ferrumequinum nucleotide binding protein like (NUBPL), transcript variant X1, mRNA 0.0
TRINITY_DN129786_c1_g1	13.7422	4.77736	1.52433	1.56044e-31	9.77e-30	cd18788, SF2_C_XPD, C-terminal helicase domain of xeroderma pigmentosum group D (XPD) family DEAD-like helicases. The xeroderma pigmentosum group D (XPD)-like family members are DEAD-box helicases belonging to superfamily (SF)2. This family includes DDX11 (also called ChlR1), a protein involved in maintaining chromosome transmission fidelity and genome stability, the TFIIH basal transcription fac…	pfam06733, DEAD_2, DEAD_2. This represents a conserved region within a number of RAD3-like DNA-binding helicases that are seemingly ubiquitous - members include proteins of eukaryotic, bacterial and archaeal origin. RAD3 is involved in nucleotide excision repair, and forms part of the transcription factor TFIIH in yeast. 2.13e-46	-	KOG1132, KOG1132, KOG1132, Helicase of the DEAD superfamily [Replication, recombination and repair]. 0.0	GO:0000018, regulation of DNA recombination;GO:0000166, nucleotide binding;GO:0000278, mitotic cell cycle;GO:0000723, telomere maintenance;GO:0000732, strand displacement;GO:0000781, chromosome, telomeric region;GO:0003674, molecular_function;GO:0003678, DNA helicase activity;GO:0003824, catalytic activity;GO:0004003, ATP-dependent DNA helicase activity;GO:0004386, helicase activity;GO:0005488, b…	XP_032951410.1 regulator of telomere elongation helicase 1 isoform X7 [Rhinolophus ferrumequinum] 0.0	PREDICTED: Rhinolophus ferrumequinum regulator of telomere elongation helicase 1 (RTEL1), transcript variant X13, mRNA 0.0
TRINITY_DN129752_c1_g1	25.5986	6.9502	1.88094	1.1059e-05	4.30243e-05	sd00017, ZF_C2H2, Zinc finger, C2H2 type. The C2H2 zinc finger is a classical zinc finger domain. C2H2-type zinc fingers are ubiquitous; more than 1% of all mammalian proteins are predicted to contain at least one zinc finger. They often function as DNA or protein binding structural motifs, such as in eukaryotic transcription factors, and therefore they play important roles in cellular processes …	-	-	KOG1074, KOG1074, KOG1074, Transcriptional repressor SALM [Transcription]. 2.44e-06	GO:0000122, negative regulation of transcription by RNA polymerase II;GO:0000976, transcription regulatory region sequence-specific DNA binding;GO:0000977, RNA polymerase II regulatory region sequence-specific DNA binding;GO:0000981, RNA polymerase II transcription factor activity, sequence-specific DNA binding;GO:0001012, RNA polymerase II regulatory region DNA binding;GO:0001067, regulatory reg…	XP_006835527.1 PREDICTED: sal-like protein 2 [Chrysochloris asiatica] 1.43e-88	PREDICTED: Myotis lucifugus spalt like transcription factor 2 (SALL2), transcript variant X2, mRNA 0.0
TRINITY_DN129747_c2_g1	14.2916	4.4283	1.69034	7.35808e-07	3.39222e-06	-	-	-	-	-	-	PREDICTED: Rhinolophus ferrumequinum 3'(2'), 5'-bisphosphate nucleotidase 2 (BPNT2), mRNA 0.0
TRINITY_DN129733_c3_g1	23.0938	11.3236	1.02818	2.74881e-08	1.51364e-07	-	pfam15735, DUF4683, Domain of unknown function (DUF4683). This domain family is found in eukaryotes, and is typically between 384 and 400 amino acids in length. 9.11e-08	-	-	-	XP_036204937.1 AT-hook DNA-binding motif-containing protein 1 [Myotis myotis] 0.0	PREDICTED: Myotis myotis AT-hook DNA binding motif containing 1 (AHDC1), transcript variant X8, mRNA 0.0
TRINITY_DN129709_c0_g1	98.3079	25.2416	1.96151	5.63763e-100	2.03252e-97	cd00398, Aldolase_II, Class II Aldolase and Adducin head (N-terminal) domain. Aldolases are ubiquitous enzymes catalyzing central steps of carbohydrate metabolism. Based on enzymatic mechanisms, this superfamily has been divided into two distinct classes (Class I and II). Class II enzymes are further divided into two sub-classes A and B. This family includes class II A aldolases and adducins whic…	pfam00596, Aldolase_II, Class II Aldolase and Adducin N-terminal domain. This family includes class II aldolases and adducins which have not been ascribed any enzymatic function. 2.07e-24	-	KOG3699, KOG3699, KOG3699, Cytoskeletal protein Adducin [Signal transduction mechanisms, Cytoskeleton]. 2.07e-12	GO:0000902, cell morphogenesis;GO:0001101, response to acid chemical;GO:0001701, in utero embryonic development;GO:0001894, tissue homeostasis;GO:0002262, myeloid cell homeostasis;GO:0002376, immune system process;GO:0002520, immune system development;GO:0003674, molecular_function;GO:0003779, actin binding;GO:0005102, signaling receptor binding;GO:0005198, structural molecule activity;GO:0005488…	XP_005886495.1 PREDICTED: alpha-adducin isoform X7 [Myotis brandtii] 0.0	PREDICTED: Rhinolophus ferrumequinum adducin 1 (ADD1), transcript variant X5, mRNA 1.01e-95
TRINITY_DN129707_c1_g1	34.1033	2.05973	4.04939	6.70622e-87	1.96444e-84	-	pfam02450, LCAT, Lecithin:cholesterol acyltransferase. Lecithin:cholesterol acyltransferase (LCAT) is involved in extracellular metabolism of plasma lipoproteins, including cholesterol. 2.83e-95	K00650-ko00564 Glycerophospholipid metabolism	KOG2369, KOG2369, KOG2369, Lecithin:cholesterol acyltransferase (LCAT)/Acyl-ceramide synthase [Lipid transport and metabolism]. 9.53e-74	GO:0003674, molecular_function;GO:0003824, catalytic activity;GO:0004607, phosphatidylcholine-sterol O-acyltransferase activity;GO:0004620, phospholipase activity;GO:0004623, phospholipase A2 activity;GO:0005488, binding;GO:0005515, protein binding;GO:0005575, cellular_component;GO:0005576, extracellular region;GO:0005615, extracellular space;GO:0006066, alcohol metabolic process;GO:0006629, lipi…	XP_006769815.1 PREDICTED: phosphatidylcholine-sterol acyltransferase [Myotis davidii] 0.0	PREDICTED: Myotis davidii lecithin-cholesterol acyltransferase (LCAT), mRNA 0.0
TRINITY_DN129704_c1_g1	2.98373	1.15059	1.37474	4.32481e-12	3.60617e-11	-	-	-	-	-	VCX38098.1 unnamed protein product, partial [Gulo gulo] 1.65e-07	Lutra lutra genome assembly, chromosome: 13 0.0
TRINITY_DN129702_c0_g1	39.4577	13.5395	1.54313	5.44198e-48	6.96879e-46	cd02661, Peptidase_C19E, A subfamily of Peptidase C19. Peptidase C19 contains ubiquitinyl hydrolases. They are intracellular peptidases that remove ubiquitin molecules from polyubiquinated peptides by cleavage of isopeptide bonds. They hydrolyze bonds involving the carboxyl group of the C-terminal Gly residue of ubiquitin. The purpose of the de-ubiquitination is thought to be editing of the ubiqu…	pfam00443, UCH, Ubiquitin carboxyl-terminal hydrolase. 3.70e-19	-	KOG1870, KOG1870, KOG1870, Ubiquitin C-terminal hydrolase [Posttranslational modification, protein turnover, chaperones]. 3.94e-33	GO:0003674, molecular_function;GO:0003824, catalytic activity;GO:0004843, thiol-dependent ubiquitin-specific protease activity;GO:0005488, binding;GO:0005515, protein binding;GO:0005575, cellular_component;GO:0005622, intracellular;GO:0005623, cell;GO:0005634, nucleus;GO:0005737, cytoplasm;GO:0005783, endoplasmic reticulum;GO:0005789, endoplasmic reticulum membrane;GO:0005829, cytosol;GO:0006464,…	KAF6313723.1 ubiquitin specific peptidase 19 [Rhinolophus ferrumequinum] 0.0	PREDICTED: Rhinolophus ferrumequinum ubiquitin specific peptidase 19 (USP19), transcript variant X13, mRNA 4.79e-128
TRINITY_DN129692_c2_g3	17.8459	3.30138	2.43445	7.92047e-52	1.12103e-49	cd01150, AXO, Peroxisomal acyl-CoA oxidase. Peroxisomal acyl-CoA oxidases (AXO) catalyze the first set in the peroxisomal fatty acid beta-oxidation, the alpha,beta dehydrogenation of the corresponding trans-enoyl-CoA by FAD, which becomes reduced. In a second oxidative half-reaction, the reduced FAD is reoxidized by molecular oxygen. AXO is generally a homodimer, but it has been reported to form …	pfam01756, ACOX, Acyl-CoA oxidase. This is a family of Acyl-CoA oxidases EC:1.3.3.6. Acyl-coA oxidase converts acyl-CoA into trans-2- enoyl-CoA. 7.79e-29	K00232-ko00071 Fatty acid degradation;ko01040 Biosynthesis of unsaturated fatty acids;ko04024 cAMP signaling pathway;ko03320 PPAR signaling pathway;ko01212 Fatty acid metabolism;ko04146 Peroxisome;ko00592 alpha-Linolenic acid metabolism	KOG0135, KOG0135, KOG0135, Pristanoyl-CoA/acyl-CoA oxidase [Lipid transport and metabolism, Secondary metabolites biosynthesis, transport and catabolism]. 4.77e-74	GO:0000166, nucleotide binding;GO:0003674, molecular_function;GO:0003824, catalytic activity;GO:0003995, acyl-CoA dehydrogenase activity;GO:0003997, acyl-CoA oxidase activity;GO:0005102, signaling receptor binding;GO:0005488, binding;GO:0005504, fatty acid binding;GO:0005515, protein binding;GO:0005575, cellular_component;GO:0005622, intracellular;GO:0005623, cell;GO:0005737, cytoplasm;GO:0005777…	XP_032961703.1 peroxisomal acyl-coenzyme A oxidase 3 isoform X2 [Rhinolophus ferrumequinum] 6.84e-219	PREDICTED: Rhinolophus ferrumequinum acyl-CoA oxidase 3, pristanoyl (ACOX3), transcript variant X2, mRNA 0.0
TRINITY_DN129691_c1_g1	3.98961	1.33446	1.57999	3.07838e-09	1.89308e-08	-	-	-	-	GO:0000302, response to reactive oxygen species;GO:0001101, response to acid chemical;GO:0002682, regulation of immune system process;GO:0002684, positive regulation of immune system process;GO:0002694, regulation of leukocyte activation;GO:0002696, positive regulation of leukocyte activation;GO:0003674, molecular_function;GO:0003779, actin binding;GO:0005215, transporter activity;GO:0005452, ino…	XP_027480457.1 oleosin-B6-like [Zalophus californianus] 2.89e-33	Canis lupus familiaris breed Labrador retriever chromosome 09b 0.0
TRINITY_DN129662_c3_g1	2.48761	1.07663	1.20824	1.71197e-15	2.03516e-14	-	-	-	-	-	-	Canis lupus familiaris breed Labrador retriever chromosome 27b 1.12e-46
TRINITY_DN129656_c2_g1	68.0277	27.5941	1.30176	2.51127e-49	3.34103e-47	-	pfam02063, MARCKS, MARCKS family. 2.49e-13	K12561-ko04666 Fc gamma R-mediated phagocytosis	-	GO:0000323, lytic vacuole;GO:0001520, outer dense fiber;GO:0001674, female germ cell nucleus;GO:0001786, phosphatidylserine binding;GO:0001932, regulation of protein phosphorylation;GO:0001934, positive regulation of protein phosphorylation;GO:0003229, ventricular cardiac muscle tissue development;GO:0003674, molecular_function;GO:0003779, actin binding;GO:0005080, protein kinase C binding;GO:000…	KAF5919963.1 hypothetical protein HPG69_014329 [Diceros bicornis minor] 1.24e-108	PREDICTED: Rhinolophus ferrumequinum myristoylated alanine rich protein kinase C substrate (MARCKS), transcript variant X1, mRNA 7.81e-85
TRINITY_DN129643_c0_g2	14.7699	6.85937	1.10652	1.54426e-13	1.48986e-12	cd04035, C2A_Rabphilin_Doc2, C2 domain first repeat present in Rabphilin and Double C2 domain. Rabphilin is found neurons and in neuroendrocrine cells, while Doc2 is found not only in the brain but in tissues, including mast cells, chromaffin cells, and osteoblasts. Rabphilin and Doc2s share highly homologous tandem C2 domains, although their N-terminal structures are completely different: rabphi…	pfam00168, C2, C2 domain. 1.80e-15	-	KOG1013, KOG1013, KOG1013, Synaptic vesicle protein rabphilin-3A [Intracellular trafficking, secretion, and vesicular transport]. 3.72e-07	GO:0000149, SNARE binding;GO:0001505, regulation of neurotransmitter levels;GO:0002791, regulation of peptide secretion;GO:0002793, positive regulation of peptide secretion;GO:0003674, molecular_function;GO:0005488, binding;GO:0005509, calcium ion binding;GO:0005515, protein binding;GO:0005543, phospholipid binding;GO:0005544, calcium-dependent phospholipid binding;GO:0005575, cellular_component;…	TEA28482.1 hypothetical protein DBR06_SOUSAS2010108, partial [Sousa chinensis] 7.41e-81	PREDICTED: Myotis myotis double C2 domain beta (DOC2B), transcript variant X3, mRNA 0.0
TRINITY_DN129633_c3_g2	18.0659	8.13394	1.15124	2.54404e-15	2.96543e-14	cd05045, PTKc_RET, Catalytic domain of the Protein Tyrosine Kinase, REarranged during Transfection protein. PTKs catalyze the transfer of the gamma-phosphoryl group from ATP to tyrosine (tyr) residues in protein substrates. RET is a receptor PTK (RTK) containing an extracellular region with four cadherin-like repeats, a calcium-binding site, and a cysteine-rich domain, a transmembrane segment, an…	pfam07714, Pkinase_Tyr, Protein tyrosine kinase. 7.75e-60	K05126-ko04144 Endocytosis	KOG0200, KOG0200, KOG0200, Fibroblast/platelet-derived growth factor receptor and related receptor tyrosine kinases [Signal transduction mechanisms]. 2.46e-83	GO:0000165, MAPK cascade;GO:0000187, activation of MAPK activity;GO:0000902, cell morphogenesis;GO:0000904, cell morphogenesis involved in differentiation;GO:0001101, response to acid chemical;GO:0001654, eye development;GO:0001655, urogenital system development;GO:0001656, metanephros development;GO:0001657, ureteric bud development;GO:0001667, ameboidal-type cell migration;GO:0001755, neural cr…	XP_036193180.1 proto-oncogene tyrosine-protein kinase receptor Ret isoform X4 [Myotis myotis] 0.0	PREDICTED: Myotis myotis ret proto-oncogene (RET), transcript variant X4, mRNA 0.0
TRINITY_DN129631_c0_g2	29.7088	8.57521	1.79265	4.21775e-13	3.88216e-12	cd08329, CARD_BIRC2_BIRC3, Caspase activation and recruitment domain found in Baculoviral IAP repeat-containing proteins, BIRC2 (c-IAP1) and BIRC3 (c-IAP2). Caspase activation and recruitment domain (CARD) similar to those found in Baculoviral IAP repeat (BIR)-containing protein 2 (BIRC2) or cellular Inhibitor of Apoptosis Protein 1 (c-IAP1), and BIRC3 (or c-IAP2). IAPs are anti-apoptotic protein…	pfam00653, BIR, Inhibitor of Apoptosis domain. BIR stands for 'Baculovirus Inhibitor of apoptosis protein Repeat'. It is found repeated in inhibitor of apoptosis proteins (IAPs), and in fact it is also known as IAP repeat. These domains characteristically have a number of invariant residues, including 3 conserved cysteines and one conserved histidine that coordinate a zinc ion. They are usually m…	K16060-ko04064 NF-kappa B signaling pathway;ko04120 Ubiquitin mediated proteolysis;ko04210 Apoptosis;ko04215 Apoptosis - multiple species;ko04621 NOD-like receptor signaling pathway;ko04624 Toll and Imd signaling pathway;ko04668 TNF signaling pathway;ko04510 Focal adhesion	KOG1101, KOG1101, KOG1101, Apoptosis inhibitor IAP1 and related BIR domain proteins [Cell cycle control, cell division, chromosome partitioning, General function prediction only]. 6.40e-13	GO:0000003, reproduction;GO:0000209, protein polyubiquitination;GO:0000803, sex chromosome;GO:0001666, response to hypoxia;GO:0001741, XY body;GO:0001817, regulation of cytokine production;GO:0001890, placenta development;GO:0001959, regulation of cytokine-mediated signaling pathway;GO:0002020, protease binding;GO:0002225, positive regulation of antimicrobial peptide production;GO:0002682, regula…	XP_032976532.1 baculoviral IAP repeat-containing protein 2 isoform X2 [Rhinolophus ferrumequinum] 0.0	PREDICTED: Rhinolophus ferrumequinum baculoviral IAP repeat containing 2 (BIRC2), transcript variant X2, mRNA 1.59e-35
TRINITY_DN129629_c0_g1	79.3471	36.1414	1.13453	7.42745e-15	8.2119e-14	-	-	-	KOG3286, KOG3286, KOG3286, Selenoprotein T [General function prediction only]. 4.64e-22	GO:0001514, selenocysteine incorporation;GO:0001678, cellular glucose homeostasis;GO:0002790, peptide secretion;GO:0002791, regulation of peptide secretion;GO:0002793, positive regulation of peptide secretion;GO:0003674, molecular_function;GO:0003824, catalytic activity;GO:0004791, thioredoxin-disulfide reductase activity;GO:0005488, binding;GO:0005575, cellular_component;GO:0005622, intracellula…	XP_032988684.1 thioredoxin reductase-like selenoprotein T [Rhinolophus ferrumequinum] 2.74e-63	Homo sapiens selenoprotein T, mRNA (cDNA clone MGC:26803 IMAGE:4796883), complete cds 2.17e-18
TRINITY_DN129628_c0_g1	247.932	122.761	1.01409	4.87138e-10	3.27689e-09	-	pfam12455, Dynactin, Dynein associated protein. This domain family is found in eukaryotes, and is approximately 280 amino acids in length. The family is found in association with pfam01302. There is a single completely conserved residue E that may be functionally important. Dynactin has been associated with Dynein, a kinesin protein which is involved in organelle transport, mitotic spindle assemb…	K04648-ko04962 Vasopressin-regulated water reabsorption	KOG0971, KOG0971, KOG0971, Microtubule-associated protein dynactin DCTN1/Glued [Cell cycle control, cell division, chromosome partitioning, Cytoskeleton]. 5.90e-20	GO:0000003, reproduction;GO:0000022, mitotic spindle elongation;GO:0000070, mitotic sister chromatid segregation;GO:0000086, G2/M transition of mitotic cell cycle;GO:0000132, establishment of mitotic spindle orientation;GO:0000226, microtubule cytoskeleton organization;GO:0000235, astral microtubule;GO:0000278, mitotic cell cycle;GO:0000280, nuclear division;GO:0000775, chromosome, centromeric re…	XP_036189948.1 dynactin subunit 1 isoform X4 [Myotis myotis] 0.0	PREDICTED: Myotis brandtii dynactin 1 (DCTN1), transcript variant X2, mRNA 2.12e-70
TRINITY_DN129615_c1_g1	4.45445	1.13761	1.96924	8.58188e-21	1.78289e-19	-	pfam01186, Lysyl_oxidase, Lysyl oxidase. 1.86e-78	-	-	GO:0001501, skeletal system development;GO:0001837, epithelial to mesenchymal transition;GO:0001968, fibronectin binding;GO:0002682, regulation of immune system process;GO:0002683, negative regulation of immune system process;GO:0002694, regulation of leukocyte activation;GO:0002695, negative regulation of leukocyte activation;GO:0002697, regulation of immune effector process;GO:0002698, negative…	XP_012586978.1 PREDICTED: lysyl oxidase homolog 3 isoform X2 [Condylura cristata] 1.72e-313	PREDICTED: Vulpes vulpes lysyl oxidase like 3 (LOXL3), transcript variant X4, mRNA 0.0
TRINITY_DN129610_c0_g2	7.126	3.24024	1.13699	3.84708e-15	4.39652e-14	-	-	-	KOG1410, KOG1410, KOG1410, Nuclear transport receptor RanBP16 (importin beta superfamily) [Nuclear structure, Intracellular trafficking, secretion, and vesicular transport]. 0.0	GO:0003674, molecular_function;GO:0005049, nuclear export signal receptor activity;GO:0005488, binding;GO:0005515, protein binding;GO:0005575, cellular_component;GO:0005622, intracellular;GO:0005623, cell;GO:0005634, nucleus;GO:0005635, nuclear envelope;GO:0005643, nuclear pore;GO:0005737, cytoplasm;GO:0006611, protein export from nucleus;GO:0006810, transport;GO:0006886, intracellular protein tr…	XP_018883975.2 ran-binding protein 17 [Gorilla gorilla gorilla] 0.0	Homo sapiens mRNA for hypothetical protein (ORF3, splice variant 14 c/e) located at the chromosomal breakpoint t(5;14)(q34;q11) 0.0
TRINITY_DN129599_c1_g3	13.0525	4.83414	1.433	2.13368e-11	1.66007e-10	cd14152, STKc_KSR1, Catalytic domain of the Serine/Threonine Kinase, Kinase Suppressor of Ras 1. STKs catalyze the transfer of the gamma-phosphoryl group from ATP to serine/threonine residues on protein substrates. KSR1 functions as a transducer of TNFalpha-stimulated C-Raf activation of ERK1/2 and NF-kB. Detected activity of KSR1 is cell type specific and context dependent. It is inactive in nor…	pfam13543, KSR1-SAM, SAM like domain present in kinase suppressor RAS 1. 8.85e-23	K14958-ko04014 Ras signaling pathway	KOG0193, KOG0193, KOG0193, Serine/threonine protein kinase RAF [Signal transduction mechanisms]. 6.77e-60	GO:0000003, reproduction;GO:0000165, MAPK cascade;GO:0000578, embryonic axis specification;GO:0001708, cell fate specification;GO:0001932, regulation of protein phosphorylation;GO:0001934, positive regulation of protein phosphorylation;GO:0002009, morphogenesis of an epithelium;GO:0002119, nematode larval development;GO:0002164, larval development;GO:0002165, instar larval or pupal development;GO…	XP_032945150.1 kinase suppressor of Ras 1 isoform X3 [Rhinolophus ferrumequinum] 7.28e-299	PREDICTED: Hipposideros armiger kinase suppressor of ras 1 (KSR1), transcript variant X6, mRNA 0.0
TRINITY_DN129562_c0_g1	3.823	1.50491	1.34502	9.06868e-15	9.94536e-14	cd08624, PI-PLCc_beta2, Catalytic domain of metazoan phosphoinositide-specific phospholipase C-beta2. This subfamily corresponds to the catalytic domain present in metazoan phosphoinositide-specific phospholipase C (PI-PLC, EC 3.1.4.11)-beta isozyme 2. PI-PLC is a signaling enzyme that hydrolyzes the membrane phospholipids phosphatidylinositol-4,5-bisphosphate (PIP2) to generate two important sec…	pfam00388, PI-PLC-X, Phosphatidylinositol-specific phospholipase C, X domain. This associates with pfam00387 to form a single structural unit. 1.71e-54	K05858-ko04915 Estrogen signaling pathway;ko04750 Inflammatory mediator regulation of TRP channels;ko04922 Glucagon signaling pathway;ko04730 Long-term depression;ko04071 Sphingolipid signaling pathway;ko04924 Renin secretion;ko04912 GnRH signaling pathway;ko04070 Phosphatidylinositol signaling system;ko04970 Salivary secretion;ko04961 Endocrine and other factor-regulated calcium reabsorption;ko0…	KOG1265, KOG1265, KOG1265, Phospholipase C [Lipid transport and metabolism]. 9.32e-11	GO:0001580, detection of chemical stimulus involved in sensory perception of bitter taste;GO:0003008, system process;GO:0003674, molecular_function;GO:0003824, catalytic activity;GO:0004435, phosphatidylinositol phospholipase C activity;GO:0004620, phospholipase activity;GO:0004629, phospholipase C activity;GO:0005488, binding;GO:0005543, phospholipid binding;GO:0005575, cellular_component;GO:000…	XP_032965353.1 1-phosphatidylinositol 4,5-bisphosphate phosphodiesterase beta-2 [Rhinolophus ferrumequinum] 0.0	PREDICTED: Rhinolophus ferrumequinum phospholipase C beta 2 (PLCB2), mRNA 0.0
TRINITY_DN129557_c4_g2	43.3821	14.3505	1.596	3.60745e-129	2.01281e-126	cd03275, ABC_SMC1_euk, ATP-binding cassette domain of eukaryotic SMC1 proteins. The structural maintenance of chromosomes (SMC) proteins are large (approximately 110 to 170 kDa), and each is arranged into five recognizable domains. Amino-acid sequence homology of SMC proteins between species is largely confined to the amino- and carboxy-terminal globular domains. The amino-terminal domain contain…	pfam02463, SMC_N, RecF/RecN/SMC N terminal domain. This domain is found at the N-terminus of SMC proteins. The SMC (structural maintenance of chromosomes) superfamily proteins have ATP-binding domains at the N- and C-termini, and two extended coiled-coil domains separated by a hinge in the middle. The eukaryotic SMC proteins form two kind of heterodimers: the SMC1/SMC3 and the SMC2/SMC4 types. Th…	K06636-ko04113 Meiosis - yeast;ko04111 Cell cycle - yeast;ko04114 Oocyte meiosis;ko04110 Cell cycle	KOG0018, KOG0018, KOG0018, Structural maintenance of chromosome protein 1 (sister chromatid cohesion complex Cohesin, subunit SMC1) [Cell cycle control, cell division, chromosome partitioning]. 0.0	GO:0000003, reproduction;GO:0000070, mitotic sister chromatid segregation;GO:0000228, nuclear chromosome;GO:0000278, mitotic cell cycle;GO:0000280, nuclear division;GO:0000775, chromosome, centromeric region;GO:0000776, kinetochore;GO:0000785, chromatin;GO:0000790, nuclear chromatin;GO:0000793, condensed chromosome;GO:0000794, condensed nuclear chromosome;GO:0000819, sister chromatid segregation;…	XP_032960317.1 structural maintenance of chromosomes protein 1A [Rhinolophus ferrumequinum] 0.0	PREDICTED: Lynx canadensis structural maintenance of chromosomes 1A (SMC1A), transcript variant X2, mRNA 0.0
TRINITY_DN129555_c0_g1	995.731	1.14945	9.75867	0	0	cd08815, Death_TNFRSF25_DR3, Death domain of Tumor Necrosis Factor Receptor superfamily 25. Death Domain (DD) found in Tumor Necrosis Factor (TNF) receptor superfamily 25 (TNFRSF25), also known as TRAMP (TNF receptor-related apoptosis-mediating protein), LARD, APO-3, WSL-1, or DR3 (Death Receptor-3). TNFRSF25 is primarily expressed in T cells, is activated by binding to its ligand TL1A, and plays…	-	K05160-ko04060 Cytokine-cytokine receptor interaction	-	GO:0002237, response to molecule of bacterial origin;GO:0002376, immune system process;GO:0003674, molecular_function;GO:0004888, transmembrane signaling receptor activity;GO:0005031, tumor necrosis factor-activated receptor activity;GO:0005035, death receptor activity;GO:0005575, cellular_component;GO:0005576, extracellular region;GO:0005622, intracellular;GO:0005623, cell;GO:0005737, cytoplasm;…	KAF6380680.1 TNF receptor superfamily member 25 [Myotis myotis] 3.12e-70	PREDICTED: Eptesicus fuscus TNF receptor superfamily member 25 (TNFRSF25), transcript variant X2, mRNA 0.0
TRINITY_DN129550_c1_g1	18.6246	4.22574	2.13993	4.76521e-46	5.75191e-44	cd18353, BTB_POZ_RCBTB1_CLLD7, BTB (Broad-Complex, Tramtrack and Bric a brac)/POZ (poxvirus and zinc finger) domain found in RCC1 and BTB domain-containing protein 1 (RCBTB1). RCBTB1 is also called chronic lymphocytic leukemia deletion region gene 7 protein (CLLD7), CLL deletion region gene 7 protein, regulator of chromosome condensation and BTB domain-containing protein 1, or E4.5. It is a novel…	pfam00415, RCC1, Regulator of chromosome condensation (RCC1) repeat. 6.10e-06	-	KOG4350, KOG4350, KOG4350, Uncharacterized conserved protein, contains BTB/POZ domain [General function prediction only]. 1.28e-07	GO:0005575, cellular_component;GO:0005622, intracellular;GO:0005623, cell;GO:0005737, cytoplasm;GO:0044424, intracellular part;GO:0044464, cell part	XP_023604388.1 RCC1 and BTB domain-containing protein 1 isoform X9 [Myotis lucifugus] 1.42e-185	PREDICTED: Rhinolophus ferrumequinum RCC1 and BTB domain containing protein 1 (RCBTB1), transcript variant X9, mRNA 0.0
TRINITY_DN129502_c0_g1	24.4376	5.82706	2.06826	9.74755e-29	4.76883e-27	-	pfam08366, LLGL, LLGL2. This domain is found in lethal giant larvae homolog 2 (LLGL2) proteins and syntaxin-binding proteins like tomosyn. It has been identified in eukaryotes and tends to be found together with WD repeats (pfam00400). 6.52e-30	K06094-ko04530 Tight junction;ko04390 Hippo signaling pathway;ko04391 Hippo signaling pathway -fly	KOG1983, KOG1983, KOG1983, Tomosyn and related SNARE-interacting proteins [Intracellular trafficking, secretion, and vesicular transport]. 3.15e-07	GO:0000003, reproduction;GO:0000132, establishment of mitotic spindle orientation;GO:0000137, Golgi cis cisterna;GO:0000139, Golgi membrane;GO:0000149, SNARE binding;GO:0000226, microtubule cytoskeleton organization;GO:0000278, mitotic cell cycle;GO:0000578, embryonic axis specification;GO:0000902, cell morphogenesis;GO:0000904, cell morphogenesis involved in differentiation;GO:0001505, regulatio…	XP_032945141.1 lethal(2) giant larvae protein homolog 1 isoform X1 [Rhinolophus ferrumequinum] 0.0	PREDICTED: Rhinolophus ferrumequinum LLGL scribble cell polarity complex component 1 (LLGL1), transcript variant X1, mRNA 1.21e-152
TRINITY_DN129501_c1_g1	14.9531	5.29804	1.49691	1.26674e-15	1.52577e-14	cd09525, SAM_GAREM, SAM domain of GAREM subfamily. SAM (sterile alpha motif) domain of GAREM (Grb2-associated and regulator of Erk/MARK) protein subfamily (also known as FAM59A) is a putative protein-protein interaction domain. SAM domain is a widespread domain in signaling proteins. Proteins of this group have SAM at the C-terminus. Human GAREM protein is known to play a role in regulation of th…	pfam12736, CABIT, Cell-cycle sustaining, positive selection,. The 'CABIT' domain (for 'cysteine-containing, all- in Themis') is found in a newly identified gene family that has three mammalian homologs (Themis, Icb1 and 9130404H23Rik) that encode proteins with two CABIT domains and a highly conserved proline-rich region. In contrast, Fam59A, Fam59B and related proteins from mammals to cnidarians,…	-	-	-	XP_032981145.1 GRB2-associated and regulator of MAPK protein 2 isoform X1 [Rhinolophus ferrumequinum] 0.0	PREDICTED: Rhinolophus ferrumequinum GRB2 associated regulator of MAPK1 subtype 2 (GAREM2), transcript variant X1, mRNA 0.0
TRINITY_DN129499_c7_g3	17.8183	5.74837	1.63213	9.0807e-116	4.28045e-113	cd20069, 5TM_Oxa1-like, Five transmembrane core domain of mitochondrial inner membrane protein Oxa1 and similar proteins. This group is composed mostly of the mitochondrial members of the YidC/Oxa1/Alb3 protein family of insertases, including mitochondrial inner membrane proteins Oxa1, Oxa1-like (Oxa1L), cytochrome c oxidase assembly protein 18 (Cox18, also called Oxa2), and Arabidopsis thaliana …	-	K03217-ko03070 Bacterial secretion system;ko02024 Quorum sensing;ko03060 Protein export	KOG1287, KOG1287, KOG1287, Amino acid transporters [Amino acid transport and metabolism]. 1.14e-27	GO:0003674, molecular_function;GO:0005488, binding;GO:0005515, protein binding;GO:0005575, cellular_component;GO:0005622, intracellular;GO:0005623, cell;GO:0005737, cytoplasm;GO:0005739, mitochondrion;GO:0005740, mitochondrial envelope;GO:0005743, mitochondrial inner membrane;GO:0005746, mitochondrial respiratory chain;GO:0005759, mitochondrial matrix;GO:0006091, generation of precursor metabolit…	KAF6351996.1 OXA1L mitochondrial inner membrane protein [Rhinolophus ferrumequinum] 6.09e-133	PREDICTED: Rhinolophus ferrumequinum OXA1L mitochondrial inner membrane protein (OXA1L), mRNA 1.14e-32
TRINITY_DN129480_c2_g5	5.52504	1.80527	1.61377	2.80529e-16	3.61435e-15	cd17756, MCM5, DNA replication licensing factor Mcm5. Mcm5 is a helicase that play an important role in replication. It is part of the heterohexameric ring-shaped Mcm2-7 complex, which is part of the replicative helicase that unwinds parental double-stranded DNA at a replication fork to provide single-stranded DNA templates for the replicative polymerases. 1.40e-170	pfam00493, MCM, MCM2/3/5 family. 5.17e-100	K02209-ko04111 Cell cycle - yeast;ko03030 DNA replication;ko04110 Cell cycle;ko04113 Meiosis - yeast	KOG0481, KOG0481, KOG0481, DNA replication licensing factor, MCM5 component [Replication, recombination and repair]. 0.0	GO:0000003, reproduction;GO:0000082, G1/S transition of mitotic cell cycle;GO:0000278, mitotic cell cycle;GO:0000280, nuclear division;GO:0000712, resolution of meiotic recombination intermediates;GO:0000785, chromatin;GO:0005575, cellular_component;GO:0005622, intracellular;GO:0005623, cell;GO:0005634, nucleus;GO:0005654, nucleoplasm;GO:0005694, chromosome;GO:0006139, nucleobase-containing compo…	XP_032974635.1 DNA replication licensing factor MCM5 [Rhinolophus ferrumequinum] 0.0	PREDICTED: Myotis myotis minichromosome maintenance complex component 5 (MCM5), transcript variant X2, mRNA 0.0
TRINITY_DN129480_c2_g2	6.43202	2.99003	1.10511	0.000174759	0.000558701	cd17753, MCM2, DNA replication licensing factor Mcm2. Mcm2 is a helicase that play an important role in replication. It is part of the heterohexameric ring-shaped Mcm2-7 complex, which is part of the replicative helicase that unwinds parental double-stranded DNA at a replication fork to provide single-stranded DNA templates for the replicative polymerases. 2.36e-85	pfam00493, MCM, MCM2/3/5 family. 8.75e-68	K02540-ko04110 Cell cycle;ko04111 Cell cycle - yeast;ko04113 Meiosis - yeast;ko03030 DNA replication	KOG0477, KOG0477, KOG0477, DNA replication licensing factor, MCM2 component [Replication, recombination and repair]. 0.0	GO:0000082, G1/S transition of mitotic cell cycle;GO:0000228, nuclear chromosome;GO:0000278, mitotic cell cycle;GO:0000785, chromatin;GO:0000793, condensed chromosome;GO:0000808, origin recognition complex;GO:0003674, molecular_function;GO:0003676, nucleic acid binding;GO:0003677, DNA binding;GO:0003688, DNA replication origin binding;GO:0003690, double-stranded DNA binding;GO:0005488, binding;GO…	XP_032943455.1 DNA replication licensing factor MCM2 [Rhinolophus ferrumequinum] 0.0	PREDICTED: Rhinolophus ferrumequinum minichromosome maintenance complex component 2 (MCM2), mRNA 0.0
TRINITY_DN129459_c1_g2	3.55403	1.35138	1.39502	1.5919e-06	7.00677e-06	-	pfam01576, Myosin_tail_1, Myosin tail. The myosin molecule is a multi-subunit complex made up of two heavy chains and four light chains it is a fundamental contractile protein found in all eukaryote cell types. This family consists of the coiled-coil myosin heavy chain tail region. The coiled-coil is composed of the tail from two molecules of myosin. These can then assemble into the macromolecula…	K06102-ko04530 Tight junction	-	GO:0000226, microtubule cytoskeleton organization;GO:0000902, cell morphogenesis;GO:0000904, cell morphogenesis involved in differentiation;GO:0002064, epithelial cell development;GO:0003382, epithelial cell morphogenesis;GO:0003674, molecular_function;GO:0003779, actin binding;GO:0005488, binding;GO:0005515, protein binding;GO:0005575, cellular_component;GO:0005623, cell;GO:0005886, plasma membr…	KAF6290406.1 cingulin [Myotis myotis] 2.95e-98	PREDICTED: Myotis lucifugus cingulin (CGN), transcript variant X2, mRNA 0.0
TRINITY_DN129454_c1_g1	95.1298	3.36507	4.82119	3.78067e-63	7.01563e-61	cd10022, 14-3-3_beta_zeta, 14-3-3 beta and zeta isoforms of 14-3-3 protein. 14-3-3 protein beta and zeta isoform (also known as tyrosine 3-monooxygenase/tryptophan 5-monooxygenase activation protein, beta and zeta polypeptide) are encoded by the YWHAB gene and YWHAZ gene in humans. They have been linked to mitogenic signaling and the cell cycle machinery, and to cancer initiation and progression,…	-	K16197-ko04110 Cell cycle;ko04151 PI3K-Akt signaling pathway;ko04391 Hippo signaling pathway -fly;ko04013 MAPK signaling pathway - fly;ko04114 Oocyte meiosis;ko04212 Longevity regulating pathway - worm;ko04390 Hippo signaling pathway	-	GO:0001775, cell activation;GO:0001821, histamine secretion;GO:0002252, immune effector process;GO:0002263, cell activation involved in immune response;GO:0002274, myeloid leukocyte activation;GO:0002275, myeloid cell activation involved in immune response;GO:0002279, mast cell activation involved in immune response;GO:0002349, histamine production involved in inflammatory response;GO:0002366, le…	XP_027804518.1 14-3-3 protein zeta/delta isoform X1 [Marmota flaviventris] 1.51e-19	Felis catus Senzu DNA, chromosome: F2, American Shorthair breed 4.30e-46
TRINITY_DN129451_c0_g2	51.8506	17.5553	1.56245	1.06858e-08	6.1611e-08	cd07225, Pat_PNPLA6_PNPLA7, Patatin-like phospholipase domain containing protein 6 and protein 7. Patatin-like phospholipase domain containing protein 6 (PNPLA6) and protein 7 (PNPLA7) are 60% identical to each other. PNPLA6 is commonly known as Neuropathy Target Esterase (NTE). NTE has at least two functional domains: the N-terminal domain putatively regulatory domain and the C-terminal catalyti…	-	K14676-ko00564 Glycerophospholipid metabolism	KOG2968, KOG2968, KOG2968, Predicted esterase of the alpha-beta hydrolase superfamily (Neuropathy target esterase), contains cAMP-binding domains [General function prediction only]. 2.73e-10	GO:0001894, tissue homeostasis;GO:0001895, retina homeostasis;GO:0001932, regulation of protein phosphorylation;GO:0001933, negative regulation of protein phosphorylation;GO:0003008, system process;GO:0003674, molecular_function;GO:0003824, catalytic activity;GO:0004620, phospholipase activity;GO:0004622, lysophospholipase activity;GO:0005488, binding;GO:0005515, protein binding;GO:0005575, cellu…	EPQ17430.1 Patatin-like phospholipase domain-containing protein 7 [Myotis brandtii] 3.25e-241	PREDICTED: Myotis myotis patatin like phospholipase domain containing 7 (PNPLA7), transcript variant X8, mRNA 5.28e-69
TRINITY_DN129448_c2_g4	55.0287	8.88084	2.63142	2.9941e-199	3.66532e-196	cd11735, HSPA12A_like_NBD, Nucleotide-binding domain of HSPA12A and similar proteins. HSPA12A (also known as 70-kDa heat shock protein-12A) belongs to the heat shock protein 70 (HSP70) family of chaperones that assist in protein folding and assembly, and can direct incompetent "client" proteins towards degradation. Typically, HSP70s have a nucleotide-binding domain (NBD) and a substrate-binding d…	-	-	-	-	XP_012519323.1 PREDICTED: heat shock 70 kDa protein 12A [Propithecus coquereli] 0.0	PREDICTED: Rhinolophus ferrumequinum heat shock protein family A (Hsp70) member 12A (HSPA12A), transcript variant X4, mRNA 0.0
TRINITY_DN129440_c1_g1	20.5718	1.41943	3.85728	3.24048e-88	9.77147e-86	-	-	-	-	GO:0003674, molecular_function;GO:0005488, binding;GO:0005515, protein binding;GO:0042802, identical protein binding	KAF6316942.1 protein associated with ABC transporters [Rhinolophus ferrumequinum] 8.53e-133	PREDICTED: Rhinolophus ferrumequinum ATPase PAAT-like (LOC117036308), mRNA 0.0
TRINITY_DN129434_c5_g1	16.4909	6.74057	1.29072	7.91129e-07	3.62921e-06	cd15490, eIF2_gamma_III, Domain III of eukaryotic initiation factor eIF2 gamma. This family represents the C-terminal domain of the gamma subunit of eukaryotic translation initiation factor 2 (eIF2-gamma) found in eukaryotes and archaea. eIF2 is a G protein that delivers the methionyl initiator tRNA to the small ribosomal subunit and releases it upon GTP hydrolysis after the recognition of the in…	pfam09173, eIF2_C, Initiation factor eIF2 gamma, C terminal. Members of this family, which are found in the initiation factors eIF2 and EF-Tu, adopt a structure consisting of a beta barrel with Greek key topology. They are required for formation of the ternary complex with GTP and initiator tRNA. 6.85e-24	K03242-ko03013 RNA transport	KOG0466, KOG0466, KOG0466, Translation initiation factor 2, gamma subunit (eIF-2gamma; GTPase) [Translation, ribosomal structure and biogenesis]. 3.14e-61	GO:0003674, molecular_function;GO:0003676, nucleic acid binding;GO:0003723, RNA binding;GO:0003743, translation initiation factor activity;GO:0005488, binding;GO:0005575, cellular_component;GO:0005622, intracellular;GO:0005623, cell;GO:0005737, cytoplasm;GO:0005850, eukaryotic translation initiation factor 2 complex;GO:0006412, translation;GO:0006413, translational initiation;GO:0006518, peptide …	XP_006039222.1 eukaryotic translation initiation factor 2 subunit 3 [Alligator sinensis] 8.09e-75	PREDICTED: Myotis brandtii eukaryotic translation initiation factor 2, subunit 3 gamma, 52kDa (EIF2S3), mRNA 0.0
TRINITY_DN129434_c12_g3	40.0378	13.3884	1.58038	7.50451e-21	1.5694e-19	-	pfam14927, Neurensin, Neurensin. The neurensin family includes the neuronal membrane proteins neurensin-1 and neurensin-2. Neurensin-1 plays a role in neurite extension. 1.58e-21	-	-	GO:0005575, cellular_component;GO:0005622, intracellular;GO:0005623, cell;GO:0005737, cytoplasm;GO:0005886, plasma membrane;GO:0012505, endomembrane system;GO:0016020, membrane;GO:0030133, transport vesicle;GO:0031410, cytoplasmic vesicle;GO:0031982, vesicle;GO:0036477, somatodendritic compartment;GO:0043025, neuronal cell body;GO:0043226, organelle;GO:0043227, membrane-bounded organelle;GO:00432…	XP_004433917.1 PREDICTED: neurensin-2 [Ceratotherium simum simum] 7.19e-141	PREDICTED: Rhinolophus ferrumequinum neurensin 2 (NRSN2), transcript variant X3, mRNA 0.0
TRINITY_DN129428_c2_g2	143.93	60.112	1.25964	3.21192e-27	1.35655e-25	cd09387, LIM2_LMO4, The second LIM domain of LMO4 (LIM domain only protein 4). The second LIM domain of LMO4 (LIM domain only protein 4): LMO4 is a nuclear protein that plays important roles in transcriptional regulation and development. LMO4 is involved in various functions in tumorigenesis and cellular differentiation. LMO4 proteins regulate gene expression by interacting with a wide variety of…	pfam00412, LIM, LIM domain. This family represents two copies of the LIM structural domain. 4.53e-06	-	KOG4577, KOG4577, KOG4577, Transcription factor LIM3, contains LIM and HOX domains [Transcription]. 4.45e-28	GO:0000976, transcription regulatory region sequence-specific DNA binding;GO:0001067, regulatory region nucleic acid binding;GO:0001158, enhancer sequence-specific DNA binding;GO:0001838, embryonic epithelial tube formation;GO:0001841, neural tube formation;GO:0001843, neural tube closure;GO:0002009, morphogenesis of an epithelium;GO:0002376, immune system process;GO:0002520, immune system develo…	TEA30449.1 hypothetical protein DBR06_SOUSAS8710037, partial [Sousa chinensis] 1.44e-118	PREDICTED: Microcebus murinus LIM domain only 4 (LMO4), transcript variant X1, mRNA 9.16e-90
TRINITY_DN129415_c2_g2	154.377	17.583	3.13421	3.44702e-86	9.97266e-84	-	-	-	-	GO:0005575, cellular_component;GO:0005622, intracellular;GO:0005623, cell;GO:0005634, nucleus;GO:0043226, organelle;GO:0043227, membrane-bounded organelle;GO:0043229, intracellular organelle;GO:0043231, intracellular membrane-bounded organelle;GO:0044424, intracellular part;GO:0044464, cell part	XP_023380954.1 uncharacterized protein LOC111733205 isoform X1 [Pteropus vampyrus] 5.60e-35	Pipistrellus pipistrellus genome assembly, chromosome: 8 1.20e-107
TRINITY_DN129412_c1_g2	8.70412	3.34176	1.38109	4.09001e-16	5.1745e-15	-	-	-	-	GO:0000003, reproduction;GO:0000280, nuclear division;GO:0000932, P-body;GO:0001709, cell fate determination;GO:0002119, nematode larval development;GO:0002164, larval development;GO:0002682, regulation of immune system process;GO:0003002, regionalization;GO:0003006, developmental process involved in reproduction;GO:0003008, system process;GO:0003674, molecular_function;GO:0003676, nucleic acid b…	KAF6505938.1 hypothetical protein HJG63_007818 [Rousettus aegyptiacus] 8.57e-49	PREDICTED: Eptesicus fuscus argonaute RISC component 4 (LOC103294874), transcript variant X3, mRNA 0.0
TRINITY_DN129408_c0_g3	11.4028	4.03958	1.49711	3.11166e-113	1.39464e-110	sd00017, ZF_C2H2, Zinc finger, C2H2 type. The C2H2 zinc finger is a classical zinc finger domain. C2H2-type zinc fingers are ubiquitous; more than 1% of all mammalian proteins are predicted to contain at least one zinc finger. They often function as DNA or protein binding structural motifs, such as in eukaryotic transcription factors, and therefore they play important roles in cellular processes …	-	-	KOG2462, KOG2462, KOG2462, C2H2-type Zn-finger protein [Transcription]. 7.94e-06	GO:0000981, RNA polymerase II transcription factor activity, sequence-specific DNA binding;GO:0003674, molecular_function;GO:0003700, DNA binding transcription factor activity;GO:0005488, binding;GO:0005515, protein binding;GO:0005575, cellular_component;GO:0005622, intracellular;GO:0005623, cell;GO:0005634, nucleus;GO:0005654, nucleoplasm;GO:0006355, regulation of transcription, DNA-templated;GO…	XP_032943417.1 zinc finger protein 521 isoform X1 [Rhinolophus ferrumequinum] 0.0	PREDICTED: Rhinolophus ferrumequinum zinc finger protein 521 (ZNF521), transcript variant X5, mRNA 0.0
TRINITY_DN129402_c8_g1	31.9049	12.5417	1.34705	7.23363e-43	7.9906e-41	-	-	-	-	-	KAF6314748.1 hypothetical protein mMyoMyo1_008551 [Myotis myotis] 1.66e-09	PREDICTED: Rhinolophus ferrumequinum G protein-coupled receptor 107 (GPR107), mRNA 0.0
TRINITY_DN129386_c1_g1	8.50878	1.5342	2.47146	7.43955e-77	1.82692e-74	cd04273, ZnMc_ADAMTS_like, Zinc-dependent metalloprotease, ADAMTS_like subgroup. ADAMs (A Disintegrin And Metalloprotease) are glycoproteins, which play roles in cell signaling, cell fusion, and cell-cell interactions. This particular subfamily represents domain architectures that combine ADAM-like metalloproteinases with thrombospondin type-1 repeats. ADAMTS (a disintegrin and metalloproteinase …	pfam17771, ADAM_CR_2, ADAM cysteine-rich domain. This cysteine rich domain is found in a variety of ADAM like peptidases. This domain is distantly related to pfam08516. 2.62e-09	-	KOG3538, KOG3538, KOG3538, Disintegrin metalloproteinases with thrombospondin repeats [Posttranslational modification, protein turnover, chaperones]. 3.64e-85	GO:0001775, cell activation;GO:0003674, molecular_function;GO:0003824, catalytic activity;GO:0004175, endopeptidase activity;GO:0005102, signaling receptor binding;GO:0005178, integrin binding;GO:0005488, binding;GO:0005509, calcium ion binding;GO:0005515, protein binding;GO:0005575, cellular_component;GO:0005576, extracellular region;GO:0005615, extracellular space;GO:0005622, intracellular;GO:0…	XP_032979851.1 A disintegrin and metalloproteinase with thrombospondin motifs 13 [Rhinolophus ferrumequinum] 0.0	PREDICTED: Rhinolophus ferrumequinum ADAM metallopeptidase with thrombospondin type 1 motif 13 (ADAMTS13), mRNA 7.18e-52
TRINITY_DN129385_c0_g2	4.85995	1.45026	1.74463	1.97011e-13	1.87992e-12	cd00063, FN3, Fibronectin type 3 domain; One of three types of internal repeats found in the plasma protein fibronectin. Its tenth fibronectin type III repeat contains an RGD cell recognition sequence in a flexible loop between 2 strands. Approximately 2% of all animal proteins contain the FN3 repeat; including extracellular and intracellular proteins, membrane spanning cytokine receptors, growth…	pfam00041, fn3, Fibronectin type III domain. 4.11e-08	-	KOG3513, KOG3513, KOG3513, Neural cell adhesion molecule L1 [Signal transduction mechanisms]. 1.79e-07	GO:0001654, eye development;GO:0001754, eye photoreceptor cell differentiation;GO:0003407, neural retina development;GO:0003674, molecular_function;GO:0005488, binding;GO:0005515, protein binding;GO:0005575, cellular_component;GO:0007155, cell adhesion;GO:0007156, homophilic cell adhesion via plasma membrane adhesion molecules;GO:0007275, multicellular organism development;GO:0007399, nervous sys…	BAA91841.1 unnamed protein product [Homo sapiens] 1.65e-285	PREDICTED: Rhinolophus ferrumequinum sidekick cell adhesion molecule 2 (SDK2), mRNA 0.0
TRINITY_DN129381_c1_g3	294.982	107.113	1.46149	5.4309e-06	2.2119e-05	cd17232, Ubl_ATG8_GABARAP, ubiquitin-like (Ubl) domain found in gamma-aminobutyric acid receptor-associated protein (GABARAP). GABARAP (also termed GABA(A) receptor-associated protein, ATG8A, or MM46) has been implicated in intracellular protein trafficking. It is a cytosolic protein that is localized to transport vesicles, the Golgi network and the endoplasmic reticulum. It interacts with the in…	pfam02991, Atg8, Autophagy protein Atg8 ubiquitin like. Light chain 3 is proposed to function primarily as a subunit of microtubule associated proteins 1A and 1B and that its expression may regulate microtubule binding activity. Autophagy is generally known as a process involved in the degradation of bulk cytoplasmic components that are non-specifically sequestered into an autophagosome, where th…	K08341-ko04140 Regulation of autophagy;ko04212 Longevity regulating pathway - worm;ko04727 GABAergic synapse;ko04139 Regulation of mitophagy - yeast;ko04068 FoxO signaling pathway	KOG1654, KOG1654, KOG1654, Microtubule-associated anchor protein involved in autophagy and membrane trafficking [Cytoskeleton]. 3.65e-37	GO:0000045, autophagosome assembly;GO:0000323, lytic vacuole;GO:0000421, autophagosome membrane;GO:0000422, autophagy of mitochondrion;GO:0002119, nematode larval development;GO:0002164, larval development;GO:0002165, instar larval or pupal development;GO:0003674, molecular_function;GO:0005488, binding;GO:0005515, protein binding;GO:0005575, cellular_component;GO:0005622, intracellular;GO:0005623…	AQS27601.1 hypothetical protein [Mus musculus] 2.53e-71	PREDICTED: Myotis myotis GABA type A receptor-associated protein (LOC118672048), mRNA 1.08e-108
TRINITY_DN129350_c1_g1	42.5513	1.73336	4.61756	1.61257e-248	3.11208e-245	-	pfam06413, Neugrin, Neugrin. This family consists of several mouse and human neugrin proteins. Neugrin and m-neugrin are mainly expressed in neurons in the nervous system, and are thought to play an important role in the process of neuronal differentiation. 3.09e-52	-	KOG2720, KOG2720, KOG2720, Predicted hydrolase (HIT family) [General function prediction only]. 1.43e-44	GO:0003674, molecular_function;GO:0003824, catalytic activity;GO:0006464, cellular protein modification process;GO:0006807, nitrogen compound metabolic process;GO:0008150, biological_process;GO:0008152, metabolic process;GO:0009987, cellular process;GO:0016874, ligase activity;GO:0016879, ligase activity, forming carbon-nitrogen bonds;GO:0016881, acid-amino acid ligase activity;GO:0018094, protei…	ERE79870.1 tubulin polyglutamylase TTLL13 [Cricetulus griseus] 4.35e-260	PREDICTED: Hipposideros armiger GDP-D-glucose phosphorylase 1 (GDPGP1), mRNA 1.18e-104
TRINITY_DN129335_c0_g1	69.4209	33.6693	1.04394	0.000262978	0.000813772	cd09848, M28_TfR, M28 Zn-peptidase Transferrin Receptor family. Peptidase M28 family; Transferrin Receptor (TfR) subfamily. TfRs are homodimeric type II transmembrane proteins containing three distinct domains: protease-like, apical or protease-associated (PA), and helical domains. The protease-like domain is a large extracellular portion (ectodomain). In TfR, it contains a binding site for the t…	pfam04389, Peptidase_M28, Peptidase family M28. 9.26e-09	K06503-ko04066 HIF-1 signaling pathway;ko04145 Phagosome;ko04640 Hematopoietic cell lineage;ko04144 Endocytosis	KOG2195, KOG2195, KOG2195, Transferrin receptor and related proteins containing the protease-associated (PA) domain [Posttranslational modification, protein turnover, chaperones, Inorganic ion transport and metabolism, General function prediction only]. 6.22e-13	GO:0000018, regulation of DNA recombination;GO:0000041, transition metal ion transport;GO:0001101, response to acid chemical;GO:0001666, response to hypoxia;GO:0002376, immune system process;GO:0002520, immune system development;GO:0002521, leukocyte differentiation;GO:0002526, acute inflammatory response;GO:0002573, myeloid leukocyte differentiation;GO:0002637, regulation of immunoglobulin produ…	XP_032981553.1 transferrin receptor protein 1 isoform X1 [Rhinolophus ferrumequinum] 0.0	PREDICTED: Hipposideros armiger transferrin receptor (TFRC), transcript variant X1, mRNA 0.0
TRINITY_DN129326_c3_g1	45.1655	17.0532	1.40518	3.92497e-21	8.44951e-20	cd00041, CUB, CUB domain; extracellular domain; present in proteins mostly known to be involved in development; not found in prokaryotes, plants and yeast. 1.75e-10	pfam00431, CUB, CUB domain. 5.04e-09	-	KOG1215, KOG1215, KOG1215, Low-density lipoprotein receptors containing Ca2+-binding EGF-like domains [Signal transduction mechanisms]. 3.36e-06	GO:0005575, cellular_component;GO:0006810, transport;GO:0006897, endocytosis;GO:0006898, receptor-mediated endocytosis;GO:0008150, biological_process;GO:0016020, membrane;GO:0016021, integral component of membrane;GO:0016192, vesicle-mediated transport;GO:0031224, intrinsic component of membrane;GO:0044425, membrane part;GO:0051179, localization;GO:0051234, establishment of localization;GO:009865…	XP_030730310.1 low-density lipoprotein receptor-related protein 3 isoform X4 [Globicephala melas] 0.0	PREDICTED: Rhinolophus ferrumequinum LDL receptor related protein 3 (LRP3), transcript variant X5, mRNA 1.29e-48
TRINITY_DN129313_c2_g2	9.0294	1.15317	2.96903	1.35649e-48	1.76183e-46	-	-	-	KOG2127, KOG2127, KOG2127, Calmodulin-binding protein CRAG, contains DENN domain [Signal transduction mechanisms]. 1.04e-71	GO:0003674, molecular_function;GO:0005085, guanyl-nucleotide exchange factor activity;GO:0005088, Ras guanyl-nucleotide exchange factor activity;GO:0005488, binding;GO:0005515, protein binding;GO:0005575, cellular_component;GO:0005622, intracellular;GO:0005623, cell;GO:0005737, cytoplasm;GO:0005794, Golgi apparatus;GO:0005829, cytosol;GO:0005886, plasma membrane;GO:0008104, protein localization;G…	XP_032979605.1 DENN domain-containing protein 4C isoform X1 [Rhinolophus ferrumequinum] 0.0	PREDICTED: Rhinolophus ferrumequinum DENN domain containing 4C (DENND4C), transcript variant X5, mRNA 0.0
TRINITY_DN129309_c3_g1	18.0073	2.37529	2.9224	5.35021e-121	2.75125e-118	cd10388, SH2_SOCS7, Src homology 2 (SH2) domain found in suppressor of cytokine signaling (SOCS) proteins. SH2 domain found in SOCS proteins. SOCS was first recognized as a group of cytokine-inducible SH2 (CIS) domain proteins comprising eight family members in human (CIS and SOCS1-SOCS7). In addition to the SH2 domain, SOCS proteins have a variable N-terminal domain and a conserved SOCS box in t…	-	K04699-ko04917 Prolactin signaling pathway;ko04630 Jak-STAT signaling pathway	KOG4637, KOG4637, KOG4637, Adaptor for phosphoinositide 3-kinase [Signal transduction mechanisms]. 1.09e-11	GO:0001932, regulation of protein phosphorylation;GO:0001933, negative regulation of protein phosphorylation;GO:0003674, molecular_function;GO:0004857, enzyme inhibitor activity;GO:0004860, protein kinase inhibitor activity;GO:0005488, binding;GO:0005515, protein binding;GO:0005575, cellular_component;GO:0005622, intracellular;GO:0005623, cell;GO:0005634, nucleus;GO:0005737, cytoplasm;GO:0005829,…	KAF6299767.1 suppressor of cytokine signaling 7 [Rhinolophus ferrumequinum] 3.91e-151	PREDICTED: Rhinolophus ferrumequinum suppressor of cytokine signaling 7 (SOCS7), transcript variant X3, mRNA 0.0
TRINITY_DN129298_c0_g2	26.097	8.60458	1.60071	1.10235e-82	2.98893e-80	cd18006, DEXHc_CHD1L, DEAH/Q-box helicase domain of CHD1L. Chromodomain helicase DNA binding protein 1 like (CHD1L, also known as ALC1) is involved in DNA repair by regulating chromatin relaxation following DNA damage. CHD1L is a member of the DEAD-like helicase superfamily, a diverse family of proteins involved in ATP-dependent RNA or DNA unwinding. This domain contains the ATP-binding region. 5…	pfam00176, SNF2_N, SNF2 family N-terminal domain. This domain is found in proteins involved in a variety of processes including transcription regulation (e.g., SNF2, STH1, brahma, MOT1), DNA repair (e.g., ERCC6, RAD16, RAD5), DNA recombination (e.g., RAD54), and chromatin unwinding (e.g., ISWI) as well as a variety of other proteins with little functional information (e.g., lodestar, ETL1). 3.15e…	-	KOG0385, KOG0385, KOG0385, Chromatin remodeling complex WSTF-ISWI, small subunit [Transcription]. 1.42e-161	GO:0000166, nucleotide binding;GO:0003674, molecular_function;GO:0003678, DNA helicase activity;GO:0003824, catalytic activity;GO:0004003, ATP-dependent DNA helicase activity;GO:0004386, helicase activity;GO:0005488, binding;GO:0005575, cellular_component;GO:0005622, intracellular;GO:0005623, cell;GO:0005634, nucleus;GO:0005654, nucleoplasm;GO:0005737, cytoplasm;GO:0005829, cytosol;GO:0005886, pl…	XP_032949005.1 chromodomain-helicase-DNA-binding protein 1-like isoform X1 [Rhinolophus ferrumequinum] 0.0	PREDICTED: Rhinolophus ferrumequinum chromodomain helicase DNA binding protein 1 like (CHD1L), transcript variant X1, mRNA 0.0
TRINITY_DN129295_c4_g7	8.59995	1.3366	2.68577	1.41515e-08	8.05262e-08	-	-	-	-	GO:0000003, reproduction;GO:0000122, negative regulation of transcription by RNA polymerase II;GO:0000226, microtubule cytoskeleton organization;GO:0000302, response to reactive oxygen species;GO:0000303, response to superoxide;GO:0000305, response to oxygen radical;GO:0000578, embryonic axis specification;GO:0000902, cell morphogenesis;GO:0000904, cell morphogenesis involved in differentiation;G…	XP_032946605.1 endoplasmic reticulum membrane sensor NFE2L1 isoform X6 [Rhinolophus ferrumequinum] 1.81e-51	PREDICTED: Rhinolophus ferrumequinum nuclear factor, erythroid 2 like 1 (NFE2L1), transcript variant X8, mRNA 0.0
TRINITY_DN129287_c1_g1	10.1659	4.02396	1.33705	2.35249e-33	1.6859e-31	cd01921, cyclophilin_RRM, cyclophilin_RRM: cyclophilin-type peptidylprolyl cis- trans isomerase domain occuring with a C-terminal RNA recognition motif domain (RRM). This subfamily of the cyclophilin domain family contains a number of eukaryotic cyclophilins having the RRM domain including the nuclear proteins: human hCyP-57, Arabidopsis thaliana AtCYP59, Caenorhabditis elegans CeCyP-44 and Param…	pfam00160, Pro_isomerase, Cyclophilin type peptidyl-prolyl cis-trans isomerase/CLD. The peptidyl-prolyl cis-trans isomerases, also known as cyclophilins, share this domain of about 109 amino acids. Cyclophilins have been found in all organisms studied so far and catalyze peptidyl-prolyl isomerisation during which the peptide bond preceding proline (the peptidyl-prolyl bond) is stabilized in the c…	-	KOG0415, KOG0415, KOG0415, Predicted peptidyl prolyl cis-trans isomerase [Posttranslational modification, protein turnover, chaperones]. 2.15e-131	GO:0000375, RNA splicing, via transesterification reactions;GO:0000377, RNA splicing, via transesterification reactions with bulged adenosine as nucleophile;GO:0000398, mRNA splicing, via spliceosome;GO:0000413, protein peptidyl-prolyl isomerization;GO:0000414, regulation of histone H3-K36 methylation;GO:0000416, positive regulation of histone H3-K36 methylation;GO:0000785, chromatin;GO:0000993, …	XP_005684956.1 PREDICTED: peptidyl-prolyl cis-trans isomerase-like 4 [Capra hircus] 1.78e-301	PREDICTED: Rhinolophus ferrumequinum peptidylprolyl isomerase like 4 (PPIL4), mRNA 0.0
TRINITY_DN129284_c4_g1	125.654	46.8505	1.42332	6.50831e-12	5.32959e-11	cd00992, PDZ_signaling, PDZ domain found in a variety of Eumetazoan signaling molecules, often in tandem arrangements. May be responsible for specific protein-protein interactions, as most PDZ domains bind C-terminal polypeptides, and binding to internal (non-C-terminal) polypeptides and even to lipids has been demonstrated. In this subfamily of PDZ domains an N-terminal beta-strand forms the pep…	pfam00595, PDZ, PDZ domain (Also known as DHR or GLGF). PDZ domains are found in diverse signaling proteins. 5.75e-07	-	KOG3605, KOG3605, KOG3605, Beta amyloid precursor-binding protein [General function prediction only]. 1.21e-59	GO:0000138, Golgi trans cisterna;GO:0001505, regulation of neurotransmitter levels;GO:0001540, amyloid-beta binding;GO:0001654, eye development;GO:0001701, in utero embryonic development;GO:0003008, system process;GO:0003674, molecular_function;GO:0005488, binding;GO:0005515, protein binding;GO:0005543, phospholipid binding;GO:0005546, phosphatidylinositol-4,5-bisphosphate binding;GO:0005575, cel…	KAF6123049.1 amyloid beta precursor protein binding family A member 1 [Phyllostomus discolor] 4.35e-63	PREDICTED: Myotis myotis amyloid beta precursor protein binding family A member 1 (APBA1), transcript variant X6, mRNA 0.0
TRINITY_DN129276_c0_g1	29.1117	11.6011	1.32734	1.93443e-161	1.57091e-158	cd03483, MutL_Trans_MLH1, MutL_Trans_MLH1: transducer domain, having a ribosomal S5 domain 2-like fold, found in proteins similar to yeast and human MLH1 (MutL homologue 1). This transducer domain is homologous to the second domain of the DNA gyrase B subunit, which is known to be important in nucleotide hydrolysis and the transduction of structural signals from ATP-binding site to the DNA breaka…	pfam16413, Mlh1_C, DNA mismatch repair protein Mlh1 C-terminus. This is the C-terminal domain of DNA mismatch repair protein Mlh1, these proteins belong to the MutL family. This domain forms part of the endonuclease active site. 5.54e-11	-	KOG1979, KOG1979, KOG1979, DNA mismatch repair protein - MLH1 family [Replication, recombination and repair]. 5.61e-09	GO:0000981, RNA polymerase II transcription factor activity, sequence-specific DNA binding;GO:0003674, molecular_function;GO:0003676, nucleic acid binding;GO:0003677, DNA binding;GO:0003700, DNA binding transcription factor activity;GO:0005488, binding;GO:0005515, protein binding;GO:0005575, cellular_component;GO:0005622, intracellular;GO:0005623, cell;GO:0005634, nucleus;GO:0005654, nucleoplasm;…	XP_032989141.1 EPM2A-interacting protein 1 [Rhinolophus ferrumequinum] 0.0	PREDICTED: Rhinolophus ferrumequinum EPM2A interacting protein 1 (EPM2AIP1), mRNA 6.90e-27
TRINITY_DN129258_c1_g1	5.66644	1.11601	2.34409	4.92228e-53	7.20938e-51	-	-	-	-	GO:0000226, microtubule cytoskeleton organization;GO:0003674, molecular_function;GO:0003774, motor activity;GO:0003777, microtubule motor activity;GO:0003824, catalytic activity;GO:0005488, binding;GO:0005496, steroid binding;GO:0005515, protein binding;GO:0005575, cellular_component;GO:0005622, intracellular;GO:0005623, cell;GO:0005634, nucleus;GO:0005737, cytoplasm;GO:0005814, centriole;GO:0005…	XP_032963286.1 stAR-related lipid transfer protein 9 isoform X2 [Rhinolophus ferrumequinum] 0.0	PREDICTED: Rhinolophus ferrumequinum StAR related lipid transfer domain containing 9 (STARD9), transcript variant X2, mRNA 0.0
TRINITY_DN129253_c2_g1	127.547	60.6553	1.07233	6.99503e-06	2.80389e-05	cd11498, SLC6sbd_GlyT1, Na(+)- and Cl(-)-dependent glycine transporter GlyT1; solute-binding domain. GlyT1 is a membrane-bound transporter that re-uptakes glycine from the synaptic cleft. Human GlyT1 is encoded by the SLC6A9 gene. GlyT1 is expressed in brain, pancreas, uterus, stomach, spleen, liver, and retina. GlyT1 may play a role in schizophrenia. This subgroup belongs to the solute carrier 6…	pfam00209, SNF, Sodium:neurotransmitter symporter family. These are twelve xTM-containing region transporters. 4.04e-97	-	KOG3660, KOG3660, KOG3660, Sodium-neurotransmitter symporter [Signal transduction mechanisms]. 3.12e-96	GO:0001505, regulation of neurotransmitter levels;GO:0003333, amino acid transmembrane transport;GO:0003674, molecular_function;GO:0005215, transporter activity;GO:0005283, amino acid:sodium symporter activity;GO:0005295, neutral amino acid:sodium symporter activity;GO:0005326, neurotransmitter transporter activity;GO:0005328, neurotransmitter:sodium symporter activity;GO:0005342, organic acid tr…	XP_027979206.1 sodium- and chloride-dependent glycine transporter 1 isoform X4 [Eumetopias jubatus] 2.96e-227	PREDICTED: Rhinolophus ferrumequinum solute carrier family 6 member 9 (SLC6A9), transcript variant X6, mRNA 0.0
TRINITY_DN129250_c2_g1	4.23784	1.2885	1.71763	2.41831e-16	3.13548e-15	-	-	-	-	-	XP_032980058.1 uncharacterized protein LOC117032546 [Rhinolophus ferrumequinum] 4.39e-117	PREDICTED: Rhinolophus ferrumequinum uncharacterized LOC117032546 (LOC117032546), transcript variant X1, mRNA 0.0
TRINITY_DN129245_c0_g1	13.33	5.03121	1.4057	3.69412e-06	1.54481e-05	-	-	-	-	-	CAC43233.2 6A3-5 protein, partial [Rattus rattus] 5.02e-12	PREDICTED: Rhinolophus ferrumequinum AT-rich interaction domain 1B (ARID1B), transcript variant X2, mRNA 0.0
TRINITY_DN129228_c0_g2	70.1564	10.0312	2.80608	5.7015e-99	2.03763e-96	cd00038, CAP_ED, effector domain of the CAP family of transcription factors; members include CAP (or cAMP receptor protein (CRP)), which binds cAMP, FNR (fumarate and nitrate reduction), which uses an iron-sulfur cluster to sense oxygen) and CooA, a heme containing CO sensor. In all cases binding of the effector leads to conformational changes and the ability to activate transcription. Cyclic nuc…	pfam00940, RNA_pol, DNA-dependent RNA polymerase. This is a family of single chain RNA polymerases. 1.86e-135	-	KOG1038, KOG1038, KOG1038, Mitochondrial/chloroplast DNA-directed RNA polymerase RPO41, provides primers for DNA replication-initiation [Transcription, Replication, recombination and repair]. 0.0	GO:0000428, DNA-directed RNA polymerase complex;GO:0000959, mitochondrial RNA metabolic process;GO:0003674, molecular_function;GO:0003676, nucleic acid binding;GO:0003677, DNA binding;GO:0003824, catalytic activity;GO:0003899, DNA-directed 5'-3' RNA polymerase activity;GO:0005488, binding;GO:0005575, cellular_component;GO:0005622, intracellular;GO:0005623, cell;GO:0005737, cytoplasm;GO:0005739, m…	XP_006764838.1 PREDICTED: DNA-directed RNA polymerase, mitochondrial isoform X1 [Myotis davidii] 0.0	PREDICTED: Myotis brandtii polymerase (RNA) mitochondrial (DNA directed) (POLRMT), partial mRNA 0.0
TRINITY_DN129222_c2_g1	19.5127	9.65547	1.01499	3.55489e-12	2.98926e-11	-	pfam00723, Glyco_hydro_15, Glycosyl hydrolases family 15. In higher organisms this family is represented by phosphorylase kinase subunits. 2.63e-29	K07190-ko04910 Insulin signaling pathway;ko04922 Glucagon signaling pathway;ko04020 Calcium signaling pathway	KOG3635, KOG3635, KOG3635, Phosphorylase kinase [Carbohydrate transport and metabolism]. 9.42e-60	GO:0003674, molecular_function;GO:0003824, catalytic activity;GO:0004105, choline-phosphate cytidylyltransferase activity;GO:0004672, protein kinase activity;GO:0004674, protein serine/threonine kinase activity;GO:0004683, calmodulin-dependent protein kinase activity;GO:0004689, phosphorylase kinase activity;GO:0005575, cellular_component;GO:0005622, intracellular;GO:0005623, cell;GO:0005737, cyt…	XP_036160424.1 phosphorylase b kinase regulatory subunit alpha, skeletal muscle isoform isoform X1 [Myotis myotis] 0.0	PREDICTED: Myotis myotis phosphorylase kinase regulatory subunit alpha 1 (PHKA1), transcript variant X3, mRNA 1.36e-77
TRINITY_DN129215_c0_g2	59.4345	2.33558	4.66945	0	0	cd14148, STKc_MLK2, Catalytic domain of the Serine/Threonine Kinase, Mixed Lineage Kinase 2. STKs catalyze the transfer of the gamma-phosphoryl group from ATP to serine/threonine residues on protein substrates. MLK2 is a mitogen-activated protein kinase kinase kinase (MAP3K, MKKK, MAPKKK) and is also called MAP3K10. MAP3Ks phosphorylate and activate MAPK kinases (MAPKKs or MKKs or MAP2Ks), which …	pfam07714, Pkinase_Tyr, Protein tyrosine kinase. 1.30e-32	-	KOG4721, KOG4721, KOG4721, Serine/threonine protein kinase, contains leucine zipper domain [Signal transduction mechanisms]. 1.40e-58	GO:0000165, MAPK cascade;GO:0000186, activation of MAPKK activity;GO:0000187, activation of MAPK activity;GO:0001558, regulation of cell growth;GO:0001932, regulation of protein phosphorylation;GO:0001934, positive regulation of protein phosphorylation;GO:0003674, molecular_function;GO:0003712, transcription cofactor activity;GO:0003714, transcription corepressor activity;GO:0003824, catalytic ac…	KAF6288551.1 mitogen-activated protein kinase kinase kinase 10 [Rhinolophus ferrumequinum] 0.0	PREDICTED: Globicephala melas mitogen-activated protein kinase kinase kinase 10 (MAP3K10), mRNA 0.0
TRINITY_DN129188_c0_g1	3.91876	1.77587	1.14187	4.56934e-32	2.98152e-30	-	pfam18876, AF-4_C, AF-4 proto-oncoprotein C-terminal region. This family consists of AF4 (Proto-oncogene AF4) and FMR2 (Fragile X E mental retardation syndrome) nuclear proteins. These proteins have been linked to human diseases such as acute lymphoblastic leukaemia and mental retardation. The family also contains a Drosophila AF4 protein homologue Lilliputian which contains an AT-hook domain. Li…	-	-	GO:0002151, G-quadruplex RNA binding;GO:0003674, molecular_function;GO:0003676, nucleic acid binding;GO:0003723, RNA binding;GO:0005488, binding;GO:0005575, cellular_component;GO:0005622, intracellular;GO:0005623, cell;GO:0005634, nucleus;GO:0005654, nucleoplasm;GO:0006996, organelle organization;GO:0006997, nucleus organization;GO:0007275, multicellular organism development;GO:0007399, nervous s…	XP_032972300.1 AF4/FMR2 family member 2 isoform X7 [Rhinolophus ferrumequinum] 0.0	PREDICTED: Rhinolophus ferrumequinum AF4/FMR2 family member 2 (AFF2), transcript variant X7, mRNA 0.0
TRINITY_DN129169_c0_g4	8.06258	1.38666	2.53963	1.82698e-47	2.30182e-45	-	pfam04136, Sec34, Sec34-like family. Sec34 and Sec35 form a sub-complex, in a seven protein complex that includes Dor1 (pfam04124). This complex is thought to be important for tethering vesicles to the Golgi. 1.83e-41	-	KOG2604, KOG2604, KOG2604, Subunit of cis-Golgi transport vesicle tethering complex - Sec34p [Intracellular trafficking, secretion, and vesicular transport]. 0.0	GO:0000003, reproduction;GO:0000280, nuclear division;GO:0000910, cytokinesis;GO:0003006, developmental process involved in reproduction;GO:0003674, molecular_function;GO:0005215, transporter activity;GO:0005575, cellular_component;GO:0005622, intracellular;GO:0005623, cell;GO:0005737, cytoplasm;GO:0005783, endoplasmic reticulum;GO:0005794, Golgi apparatus;GO:0006403, RNA localization;GO:0006810,…	XP_036153051.1 conserved oligomeric Golgi complex subunit 3 isoform X3 [Myotis myotis] 0.0	PREDICTED: Rhinolophus ferrumequinum component of oligomeric golgi complex 3 (COG3), mRNA 0.0
TRINITY_DN129143_c0_g4	29.9284	1.05056	4.83228	1.06579e-40	1.09066e-38	-	pfam04130, Spc97_Spc98, Spc97 / Spc98 family. The spindle pole body (SPB) functions as the microtubule-organising centre in yeast. Members of this family are spindle pole body (SBP) components such as Spc97 and Spc98 that form a complex with gamma-tubulin. This family of proteins includes the grip motif 1 and grip moti 2. Members of this family all form components of the gamma-tubulin complex, GC…	-	KOG2065, KOG2065, KOG2065, Gamma-tubulin ring complex protein [Cytoskeleton]. 4.56e-25	GO:0000003, reproduction;GO:0000212, meiotic spindle organization;GO:0000226, microtubule cytoskeleton organization;GO:0000278, mitotic cell cycle;GO:0000280, nuclear division;GO:0000578, embryonic axis specification;GO:0000910, cytokinesis;GO:0000923, equatorial microtubule organizing center;GO:0000930, gamma-tubulin complex;GO:0000931, gamma-tubulin large complex;GO:0003002, regionalization;GO:…	VCW96712.1 unnamed protein product [Gulo gulo] 9.01e-180	PREDICTED: Eptesicus fuscus tubulin gamma complex associated protein 4 (TUBGCP4), mRNA 0.0
TRINITY_DN129136_c1_g1	1457.33	150.862	3.27203	1.98747e-88	6.02633e-86	-	-	-	-	GO:0000165, MAPK cascade;GO:0001101, response to acid chemical;GO:0001817, regulation of cytokine production;GO:0001819, positive regulation of cytokine production;GO:0002020, protease binding;GO:0002376, immune system process;GO:0002791, regulation of peptide secretion;GO:0002793, positive regulation of peptide secretion;GO:0003008, system process;GO:0003674, molecular_function;GO:0005198, struc…	XP_023376581.1 myelin basic protein [Pteropus vampyrus] 3.80e-23	PREDICTED: Rhinolophus ferrumequinum zinc finger protein 236 (ZNF236), mRNA 0.0
TRINITY_DN129134_c2_g2	5.4078	1.09554	2.3034	2.2984e-18	3.6769e-17	-	-	-	-	GO:0000003, reproduction;GO:0003002, regionalization;GO:0003674, molecular_function;GO:0005488, binding;GO:0005515, protein binding;GO:0005575, cellular_component;GO:0005622, intracellular;GO:0005623, cell;GO:0005634, nucleus;GO:0005635, nuclear envelope;GO:0005737, cytoplasm;GO:0005856, cytoskeleton;GO:0005882, intermediate filament;GO:0005929, cilium;GO:0005930, axoneme;GO:0006996, organelle or…	XP_032962980.1 meiosis-specific nuclear structural protein 1 isoform X2 [Rhinolophus ferrumequinum] 6.64e-261	PREDICTED: Rhinolophus ferrumequinum meiosis specific nuclear structural 1 (MNS1), transcript variant X2, mRNA 0.0
TRINITY_DN129132_c2_g1	35.023	12.8475	1.44682	3.47817e-146	2.44875e-143	-	pfam06060, Mesothelin, Pre-pro-megakaryocyte potentiating factor precursor (Mesothelin). This family consists of several mammalian pre-pro-megakaryocyte potentiating factor precursor (MPF) or mesothelin proteins. Mesothelin is a glycosylphosphatidylinositol-linked glycoprotein highly expressed in mesothelial cells, mesotheliomas, and ovarian cancer, but the biological function of the protein is n…	-	KOG2439, KOG2439, KOG2439, Nuclear architecture related protein [Nuclear structure]. 4.91e-08	GO:0001525, angiogenesis;GO:0001568, blood vessel development;GO:0001666, response to hypoxia;GO:0001944, vasculature development;GO:0002040, sprouting angiogenesis;GO:0002244, hematopoietic progenitor cell differentiation;GO:0002376, immune system process;GO:0002520, immune system development;GO:0003674, molecular_function;GO:0003824, catalytic activity;GO:0003954, NADH dehydrogenase activity;GO…	XP_032957489.1 cytosolic iron-sulfur assembly component 3 isoform X2 [Rhinolophus ferrumequinum] 2.66e-208	PREDICTED: Rhinolophus ferrumequinum cytosolic iron-sulfur assembly component 3 (CIAO3), transcript variant X2, mRNA 3.27e-39
TRINITY_DN129123_c2_g3	347.473	20.5804	4.07756	3.24195e-143	2.17065e-140	cd04457, S1_S28E, S1_S28E: S28E, S1-like RNA-binding domain. S1-like RNA-binding domains are found in a wide variety of RNA-associated proteins. S28E protein is a component of the 30S ribosomal subunit. S28E is highly conserved among archaea and eukaryotes. S28E may control precursor RNA splicing and turnover in mRNA maturation process but its function in the ribosome is largely unknown. The stru…	pfam01200, Ribosomal_S28e, Ribosomal protein S28e. 4.29e-13	K02979-ko03010 Ribosome	KOG3502, KOG3502, KOG3502, 40S ribosomal protein S28 [Translation, ribosomal structure and biogenesis]. 2.02e-27	GO:0000028, ribosomal small subunit assembly;GO:0002181, cytoplasmic translation;GO:0003674, molecular_function;GO:0003676, nucleic acid binding;GO:0003723, RNA binding;GO:0003735, structural constituent of ribosome;GO:0005198, structural molecule activity;GO:0005488, binding;GO:0005575, cellular_component;GO:0005622, intracellular;GO:0005623, cell;GO:0005737, cytoplasm;GO:0005783, endoplasmic re…	AAS55896.1 40S ribosomal protein S28, partial [Sus scrofa] 1.91e-43	PREDICTED: Rhinolophus ferrumequinum ribosomal protein S28 (RPS28), transcript variant X1, mRNA 0.0
TRINITY_DN129108_c1_g1	13.0057	2.38174	2.44906	3.27383e-14	3.38612e-13	-	pfam01822, WSC, WSC domain. This domain may be involved in carbohydrate binding. 5.03e-12	-	KOG4157, KOG4157, KOG4157, beta-1,6-N-acetylglucosaminyltransferase, contains WSC domain [Carbohydrate transport and metabolism, Posttranslational modification, protein turnover, chaperones]. 6.23e-74	-	XP_032945563.1 WSC domain-containing protein 1 [Rhinolophus ferrumequinum] 0.0	PREDICTED: Rhinolophus ferrumequinum WSC domain containing 1 (WSCD1), transcript variant X1, mRNA 0.0
TRINITY_DN129104_c0_g3	53.2315	3.44114	3.95132	9.07234e-17	1.22619e-15	-	-	-	-	-	-	PREDICTED: Pteropus giganteus fibronectin type III and SPRY domain containing 1 like (FSD1L), transcript variant X4, mRNA 0.0
TRINITY_DN129103_c1_g1	83.1317	13.4985	2.6226	2.09773e-149	1.5431e-146	cd05738, IgI_2_RPTP_IIa_LAR_like, Second immunoglobulin (Ig)-like domain of the receptor protein tyrosine phosphatase (RPTP)-F; member of the I-set of IgSF domains. The members here are composed of the second immunoglobulin (Ig)-like domain found in the receptor protein tyrosine phosphatase (RPTP)-F, also known as LAR. LAR belongs to the RPTP type IIa subfamily. Members of this subfamily are cell…	pfam07679, I-set, Immunoglobulin I-set domain. 3.95e-10	-	KOG4221, KOG4221, KOG4221, Receptor mediating netrin-dependent axon guidance [Signal transduction mechanisms]. 2.34e-10	GO:0005575, cellular_component;GO:0005623, cell;GO:0005886, plasma membrane;GO:0005887, integral component of plasma membrane;GO:0007275, multicellular organism development;GO:0007399, nervous system development;GO:0008150, biological_process;GO:0008582, regulation of synaptic growth at neuromuscular junction;GO:0009987, cellular process;GO:0016020, membrane;GO:0016021, integral component of memb…	XP_032965236.1 immunoglobulin superfamily DCC subclass member 4 isoform X3 [Rhinolophus ferrumequinum] 0.0	PREDICTED: Hipposideros armiger immunoglobulin superfamily DCC subclass member 4 (IGDCC4), transcript variant X1, mRNA 0.0
TRINITY_DN129090_c0_g2	27.643	6.5643	2.0742	3.04564e-15	3.51957e-14	-	pfam02888, CaMBD, Calmodulin binding domain. Small-conductance Ca2+-activated K+ channels (SK channels) are independent of voltage and gated solely by intracellular Ca2+. These membrane channels are heteromeric complexes that comprise pore-forming alpha-subunits and the Ca2+-binding protein calmodulin (CaM). CaM binds to the SK channel through this the CaM-binding domain (CaMBD), which is located…	K04942-ko04911 Insulin secretion	KOG3684, KOG3684, KOG3684, Ca2+-activated K+ channel proteins (intermediate/small conductance classes) [Inorganic ion transport and metabolism]. 2.88e-99	GO:0003674, molecular_function;GO:0005215, transporter activity;GO:0005216, ion channel activity;GO:0005227, calcium activated cation channel activity;GO:0005261, cation channel activity;GO:0005267, potassium channel activity;GO:0005488, binding;GO:0005515, protein binding;GO:0005516, calmodulin binding;GO:0005575, cellular_component;GO:0005622, intracellular;GO:0005623, cell;GO:0005737, cytoplas…	XP_015417697.1 PREDICTED: small conductance calcium-activated potassium channel protein 1 [Myotis davidii] 1.38e-152	PREDICTED: Myotis myotis potassium calcium-activated channel subfamily N member 1 (KCNN1), transcript variant X1, mRNA 0.0
TRINITY_DN129084_c0_g4	5.27896	1.41146	1.90306	1.25114e-06	5.59215e-06	cd18230, BTB_POZ_ZBTB46, BTB (Broad-Complex, Tramtrack and Bric a brac)/POZ (poxvirus and zinc finger) domain found in zinc finger and BTB domain-containing protein 46 (ZBTB46). ZBTB46 is also called BTB-ZF protein expressed in effector lymphocytes (BZEL), BTB/POZ domain-containing protein 4 (BTBD4), or zinc finger protein 340 (ZNF340). It is a conventional dendritic cell (cDC) lineage specific t…	pfam00651, BTB, BTB/POZ domain. The BTB (for BR-C, ttk and bab) or POZ (for Pox virus and Zinc finger) domain is present near the N-terminus of a fraction of zinc finger (pfam00096) proteins and in proteins that contain the pfam01344 motif such as Kelch and a family of pox virus proteins. The BTB/POZ domain mediates homomeric dimerization and in some instances heteromeric dimerization. The struct…	-	KOG4441, KOG4441, KOG4441, Proteins containing BTB/POZ and Kelch domains, involved in regulatory/signal transduction processes [Signal transduction mechanisms, General function prediction only]. 3.52e-15	GO:0000981, RNA polymerase II transcription factor activity, sequence-specific DNA binding;GO:0002682, regulation of immune system process;GO:0002683, negative regulation of immune system process;GO:0002684, positive regulation of immune system process;GO:0002761, regulation of myeloid leukocyte differentiation;GO:0002762, negative regulation of myeloid leukocyte differentiation;GO:0003674, molec…	XP_032950786.1 zinc finger and BTB domain-containing protein 46 isoform X1 [Rhinolophus ferrumequinum] 9.52e-274	PREDICTED: Rhinolophus ferrumequinum zinc finger and BTB domain containing 46 (ZBTB46), transcript variant X1, mRNA 0.0
TRINITY_DN129084_c0_g3	7.817	1.15851	2.75434	0.00023749	0.000741051	sd00017, ZF_C2H2, Zinc finger, C2H2 type. The C2H2 zinc finger is a classical zinc finger domain. C2H2-type zinc fingers are ubiquitous; more than 1% of all mammalian proteins are predicted to contain at least one zinc finger. They often function as DNA or protein binding structural motifs, such as in eukaryotic transcription factors, and therefore they play important roles in cellular processes …	pfam13465, zf-H2C2_2, Zinc-finger double domain. 9.88e-06	-	KOG2462, KOG2462, KOG2462, C2H2-type Zn-finger protein [Transcription]. 2.97e-08	GO:0000981, RNA polymerase II transcription factor activity, sequence-specific DNA binding;GO:0003674, molecular_function;GO:0003676, nucleic acid binding;GO:0003677, DNA binding;GO:0003700, DNA binding transcription factor activity;GO:0005488, binding;GO:0005575, cellular_component;GO:0005622, intracellular;GO:0005623, cell;GO:0005634, nucleus;GO:0006355, regulation of transcription, DNA-templat…	XP_013160389.1 zinc finger protein 628-like, partial [Falco peregrinus] 1.27e-10	PREDICTED: Felis catus zinc finger protein 628 (ZNF628), mRNA 1.48e-65
TRINITY_DN129065_c3_g2	78.4785	31.2046	1.33054	5.11933e-144	3.48455e-141	sd00017, ZF_C2H2, Zinc finger, C2H2 type. The C2H2 zinc finger is a classical zinc finger domain. C2H2-type zinc fingers are ubiquitous; more than 1% of all mammalian proteins are predicted to contain at least one zinc finger. They often function as DNA or protein binding structural motifs, such as in eukaryotic transcription factors, and therefore they play important roles in cellular processes …	-	-	KOG3623, KOG3623, KOG3623, Homeobox transcription factor SIP1 [Transcription]. 3.60e-06	GO:0000976, transcription regulatory region sequence-specific DNA binding;GO:0000977, RNA polymerase II regulatory region sequence-specific DNA binding;GO:0000978, RNA polymerase II proximal promoter sequence-specific DNA binding;GO:0000979, RNA polymerase II core promoter sequence-specific DNA binding;GO:0000981, RNA polymerase II transcription factor activity, sequence-specific DNA binding;GO:0…	DAA15328.1 TPA: MYC-associated zinc finger protein-like, partial [Bos taurus] 7.37e-84	PREDICTED: Rhinolophus ferrumequinum MYC associated zinc finger protein (MAZ), transcript variant X3, mRNA 2.69e-164
TRINITY_DN129065_c3_g1	12.3785	5.56687	1.15289	8.32951e-06	3.29978e-05	sd00017, ZF_C2H2, Zinc finger, C2H2 type. The C2H2 zinc finger is a classical zinc finger domain. C2H2-type zinc fingers are ubiquitous; more than 1% of all mammalian proteins are predicted to contain at least one zinc finger. They often function as DNA or protein binding structural motifs, such as in eukaryotic transcription factors, and therefore they play important roles in cellular processes …	-	-	KOG2462, KOG2462, KOG2462, C2H2-type Zn-finger protein [Transcription]. 2.02e-06	-	XP_036162516.1 zinc finger protein 865 [Myotis myotis] 2.34e-138	PREDICTED: Myotis myotis zinc finger protein 865 (ZNF865), mRNA 0.0
TRINITY_DN129058_c7_g3	11.4523	1.35805	3.07603	1.84648e-07	9.21104e-07	-	-	K10593-ko04120 Ubiquitin mediated proteolysis	KOG0943, KOG0943, KOG0943, Predicted ubiquitin-protein ligase/hyperplastic discs protein, HECT superfamily [Posttranslational modification, protein turnover, chaperones]. 7.61e-20	GO:0000003, reproduction;GO:0000209, protein polyubiquitination;GO:0000280, nuclear division;GO:0000910, cytokinesis;GO:0001654, eye development;GO:0002009, morphogenesis of an epithelium;GO:0002165, instar larval or pupal development;GO:0003006, developmental process involved in reproduction;GO:0003674, molecular_function;GO:0003824, catalytic activity;GO:0004842, ubiquitin-protein transferase a…	XP_020944698.1 E3 ubiquitin-protein ligase UBR5 isoform X10 [Sus scrofa] 5.70e-75	PREDICTED: Rhinolophus ferrumequinum ubiquitin protein ligase E3 component n-recognin 5 (UBR5), transcript variant X5, mRNA 1.78e-36
TRINITY_DN129056_c1_g1	5.61369	2.1486	1.38555	3.21406e-07	1.5543e-06	-	-	-	-	-	XP_022355355.1 classical arabinogalactan protein 9-like [Enhydra lutris kenyoni] 5.40e-23	Felis catus Senzu DNA, chromosome: D2, American Shorthair breed 0.0
TRINITY_DN129051_c0_g1	117.277	33.7601	1.79653	1.0454e-15	1.26986e-14	-	pfam03853, YjeF_N, YjeF-related protein N-terminus. YjeF-N domain is a novel version of the Rossmann fold with a set of catalytic residues and structural features that are different from the conventional dehydrogenases. YjeF-N domain is fused to Ribokinases in bacteria (YjeF), where they may be phosphatases, and to divergent Sm and the FDF domain in eukaryotes (Dcp3p and FLJ21128), where they may…	-	KOG2585, KOG2585, KOG2585, Uncharacterized conserved protein [Function unknown]. 1.94e-60	GO:0003674, molecular_function;GO:0003824, catalytic activity;GO:0005575, cellular_component;GO:0005622, intracellular;GO:0005623, cell;GO:0005737, cytoplasm;GO:0005739, mitochondrion;GO:0006139, nucleobase-containing compound metabolic process;GO:0006725, cellular aromatic compound metabolic process;GO:0006732, coenzyme metabolic process;GO:0006733, oxidoreduction coenzyme metabolic process;GO:0…	XP_036198537.1 NAD(P)H-hydrate epimerase isoform X1 [Myotis myotis] 1.03e-199	PREDICTED: Myotis myotis G-patch domain containing 4 (GPATCH4), mRNA 0.0
TRINITY_DN129050_c1_g1	12.7354	5.66385	1.16899	1.50738e-05	5.74672e-05	cd00051, EFh, EF-hand, calcium binding motif; A diverse superfamily of calcium sensors and calcium signal modulators; most examples in this alignment model have 2 active canonical EF hands. Ca2+ binding induces a conformational change in the EF-hand motif, leading to the activation or inactivation of target proteins. EF-hands tend to occur in pairs or higher copy numbers. 1.24e-16	pfam13499, EF-hand_7, EF-hand domain pair. 6.37e-09	-	KOG0027, KOG0027, KOG0027, Calmodulin and related proteins (EF-Hand superfamily) [Signal transduction mechanisms]. 2.79e-16	GO:0000139, Golgi membrane;GO:0005575, cellular_component;GO:0005622, intracellular;GO:0005623, cell;GO:0005737, cytoplasm;GO:0005794, Golgi apparatus;GO:0005802, trans-Golgi network;GO:0012505, endomembrane system;GO:0016020, membrane;GO:0031090, organelle membrane;GO:0031984, organelle subcompartment;GO:0032588, trans-Golgi network membrane;GO:0043226, organelle;GO:0043227, membrane-bounded org…	XP_028726476.1 LOW QUALITY PROTEIN: calcium-binding protein 7 [Peromyscus leucopus] 9.50e-82	PREDICTED: Hipposideros armiger calcium binding protein 7 (CABP7), mRNA 0.0
TRINITY_DN129038_c0_g2	7.36155	3.34963	1.13601	9.71773e-10	6.32101e-09	cd13183, FERM_C_FRMPD1_FRMPD3_FRMPD4, FERM domain C-lobe of FERM and PDZ domain containing proteins 1, 3, and 4 (FRMPD1, 3, 4). The function of FRMPD1, FRMPD3, and FRMPD4 is unknown at present. These proteins contain an N-terminal PDZ (post synaptic density protein (PSD95), Drosophila disc large tumor suppressor (Dlg1), and zonula occludens-1 protein (zo-1) domain and a C-terminal FERM domain. PD…	-	-	KOG3552, KOG3552, KOG3552, FERM domain protein FRM-8 [General function prediction only]. 0.0	GO:0005575, cellular_component;GO:0005623, cell;GO:0005886, plasma membrane;GO:0008104, protein localization;GO:0008150, biological_process;GO:0008277, regulation of G-protein coupled receptor protein signaling pathway;GO:0009966, regulation of signal transduction;GO:0010646, regulation of cell communication;GO:0016020, membrane;GO:0023051, regulation of signaling;GO:0032991, protein-containing c…	XP_032979752.1 FERM and PDZ domain-containing protein 1 isoform X1 [Rhinolophus ferrumequinum] 0.0	PREDICTED: Rhinolophus ferrumequinum FERM and PDZ domain containing 1 (FRMPD1), transcript variant X6, mRNA 9.08e-39
TRINITY_DN129030_c11_g2	14.8028	3.84949	1.94313	8.15537e-63	1.49643e-60	-	pfam03630, Fumble, Fumble. Fumble is required for cell division in Drosophila. Mutants lacking fumble exhibit abnormalities in bipolar spindle organisation, chromosome segregation, and contractile ring formation. Analyses have demonstrated that encodes three protein isoforms, all of which contain a domain with high similarity to the pantothenate kinases of A. nidulans and mouse. A role of fumble …	K09680-ko00770 Pantothenate and CoA biosynthesis	KOG2201, KOG2201, KOG2201, Pantothenate kinase PanK and related proteins [Coenzyme transport and metabolism]. 4.05e-100	GO:0000003, reproduction;GO:0000278, mitotic cell cycle;GO:0002009, morphogenesis of an epithelium;GO:0002165, instar larval or pupal development;GO:0003006, developmental process involved in reproduction;GO:0003674, molecular_function;GO:0003824, catalytic activity;GO:0004594, pantothenate kinase activity;GO:0005575, cellular_component;GO:0005622, intracellular;GO:0005623, cell;GO:0005737, cytop…	XP_009207802.1 pantothenate kinase 3 [Papio anubis] 2.89e-263	PREDICTED: Myotis myotis pantothenate kinase 3 (PANK3), transcript variant X1, mRNA 0.0
TRINITY_DN129021_c1_g1	129.95	20.9641	2.63196	3.66761e-150	2.7347e-147	cd09811, 3b-HSD_HSDB1_like_SDR_e, human 3beta-HSD (hydroxysteroid dehydrogenase) and HSD3B1(delta 5-delta 4-isomerase)-like, extended (e) SDRs. This extended-SDR subgroup includes human 3 beta-HSD/HSD3B1 and C(27) 3beta-HSD/ [3beta-hydroxy-delta(5)-C(27)-steroid oxidoreductase; HSD3B7], and related proteins. These proteins have the characteristic active site tetrad and NAD(P)-binding motif of ext…	pfam01073, 3Beta_HSD, 3-beta hydroxysteroid dehydrogenase/isomerase family. The enzyme 3 beta-hydroxysteroid dehydrogenase/5-ene-4-ene isomerase (3 beta-HSD) catalyzes the oxidation and isomerisation of 5-ene-3 beta-hydroxypregnene and 5-ene-hydroxyandrostene steroid precursors into the corresponding 4-ene-ketosteroids necessary for the formation of all classes of steroid hormones. 2.28e-09	K12408-ko00120 Primary bile acid biosynthesis	KOG1430, KOG1430, KOG1430, C-3 sterol dehydrogenase/3-beta-hydroxysteroid dehydrogenase and related dehydrogenases [Lipid transport and metabolism, Amino acid transport and metabolism]. 3.06e-20	GO:0001558, regulation of cell growth;GO:0001889, liver development;GO:0002376, immune system process;GO:0003674, molecular_function;GO:0003824, catalytic activity;GO:0003854, 3-beta-hydroxy-delta5-steroid dehydrogenase activity;GO:0005575, cellular_component;GO:0005622, intracellular;GO:0005623, cell;GO:0005737, cytoplasm;GO:0005783, endoplasmic reticulum;GO:0005789, endoplasmic reticulum membra…	KAF3814088.1 hypothetical protein GH733_018120 [Mirounga leonina] 1.07e-118	PREDICTED: Rhinolophus ferrumequinum syntaxin 1B (STX1B), transcript variant X1, mRNA 0.0
TRINITY_DN129014_c2_g1	3.20638	1.36372	1.23339	3.71787e-05	0.000133327	-	-	-	KOG3615, KOG3615, KOG3615, Uncharacterized conserved protein [Function unknown]. 2.92e-09	-	XP_023579958.1 zinc finger SWIM domain-containing protein 5-like, partial [Octodon degus] 6.87e-91	PREDICTED: Rhinolophus ferrumequinum zinc finger SWIM-type containing 5 (ZSWIM5), transcript variant X1, mRNA 0.0
TRINITY_DN129006_c9_g1	8.419	1.24535	2.7571	8.84393e-17	1.1967e-15	-	pfam02738, Ald_Xan_dh_C2, Molybdopterin-binding domain of aldehyde dehydrogenase. 5.70e-123	K00157-ko04630 Jak-STAT signaling pathway;ko00280 Valine, leucine and isoleucine degradation;ko00982 Drug metabolism - cytochrome P450;ko00380 Tryptophan metabolism;ko00830 Retinol metabolism;ko00750 Vitamin B6 metabolism;ko00760 Nicotinate and nicotinamide metabolism;ko00350 Tyrosine metabolism	KOG0430, KOG0430, KOG0430, Xanthine dehydrogenase [Nucleotide transport and metabolism]. 0.0	GO:0000166, nucleotide binding;GO:0003674, molecular_function;GO:0003824, catalytic activity;GO:0004031, aldehyde oxidase activity;GO:0004854, xanthine dehydrogenase activity;GO:0005488, binding;GO:0005506, iron ion binding;GO:0005515, protein binding;GO:0005575, cellular_component;GO:0005622, intracellular;GO:0005623, cell;GO:0005737, cytoplasm;GO:0005829, cytosol;GO:0006091, generation of precu…	XP_032967898.1 aldehyde oxidase [Rhinolophus ferrumequinum] 0.0	PREDICTED: Myotis lucifugus aldehyde oxidase 1 (AOX1), transcript variant X1, mRNA 0.0
TRINITY_DN129002_c2_g2	104.515	13.0652	2.9999	3.16317e-20	6.17208e-19	-	pfam08332, CaMKII_AD, Calcium/calmodulin dependent protein kinase II association domain. This domain is found at the C-terminus of the Calcium/calmodulin dependent protein kinases II (CaMKII). These proteins also have a Ser/Thr protein kinase domain (pfam00069) at their N-terminus. The function of the CaMKII association domain is the assembly of the single proteins into large (8 to 14 subunits) m…	-	-	GO:0000003, reproduction;GO:0000082, G1/S transition of mitotic cell cycle;GO:0000165, MAPK cascade;GO:0000278, mitotic cell cycle;GO:0001666, response to hypoxia;GO:0002376, immune system process;GO:0002790, peptide secretion;GO:0003008, system process;GO:0003674, molecular_function;GO:0003824, catalytic activity;GO:0004672, protein kinase activity;GO:0004674, protein serine/threonine kinase act…	XP_009078115.1 PREDICTED: calcium/calmodulin-dependent protein kinase type II subunit gamma-like [Acanthisitta chloris] 5.40e-47	PREDICTED: Phocoena sinus calcium/calmodulin dependent protein kinase II gamma (CAMK2G), transcript variant X20, misc_RNA 0.0
TRINITY_DN128977_c0_g2	26.3601	6.99363	1.91424	1.50312e-54	2.27046e-52	cd15639, PHD_DIDO1_like, PHD finger found in death-inducer obliterator variants Dido1, Dido2, and Dido3. This family includes three alternative splicing variants (Dido1, 2, and 3) encoded by the Dido gene, which have been implicated in a number of cellular processes such as apoptosis and chromosomal segregation, particularly in the hematopoietic system. Dido1, also termed DIO-1, or death-associat…	pfam07744, SPOC, SPOC domain. The SPOC (Spen paralogue and orthologue C-terminal) domain is involved in developmental signalling. 1.81e-24	-	KOG1632, KOG1632, KOG1632, Uncharacterized PHD Zn-finger protein [General function prediction only]. 1.73e-16	GO:0005575, cellular_component;GO:0005622, intracellular;GO:0005623, cell;GO:0005634, nucleus;GO:0005654, nucleoplasm;GO:0005737, cytoplasm;GO:0006915, apoptotic process;GO:0007154, cell communication;GO:0007165, signal transduction;GO:0008150, biological_process;GO:0008219, cell death;GO:0009987, cellular process;GO:0012501, programmed cell death;GO:0023052, signaling;GO:0031974, membrane-enclos…	KAF6284262.1 death inducer-obliterator 1 [Rhinolophus ferrumequinum] 0.0	PREDICTED: Rhinolophus ferrumequinum death inducer-obliterator 1 (DIDO1), mRNA 0.0
TRINITY_DN128973_c1_g3	14.2082	6.18093	1.20083	1.802e-19	3.24763e-18	-	pfam08783, DWNN, DWNN domain. DWNN is a ubiquitin like domain found at the N-terminus of the RBBP6 family of splicing-associated proteins. The DWNN domain is independently expressed in higher vertebrates so it may function as a novel ubiquitin-like modifier of other proteins. 9.93e-11	-	KOG0314, KOG0314, KOG0314, Predicted E3 ubiquitin ligase [Posttranslational modification, protein turnover, chaperones]. 1.41e-13	GO:0001654, eye development;GO:0001745, compound eye morphogenesis;GO:0003674, molecular_function;GO:0003824, catalytic activity;GO:0004842, ubiquitin-protein transferase activity;GO:0005488, binding;GO:0006464, cellular protein modification process;GO:0006508, proteolysis;GO:0006511, ubiquitin-dependent protein catabolic process;GO:0006807, nitrogen compound metabolic process;GO:0006915, apoptot…	KAF6355869.1 hypothetical protein mMyoMyo1_016339 [Myotis myotis] 3.88e-37	PREDICTED: Eptesicus fuscus RB binding protein 6, ubiquitin ligase (RBBP6), transcript variant X5, mRNA 0.0
TRINITY_DN128954_c2_g3	34.6428	9.18891	1.91459	9.34323e-94	3.09629e-91	-	pfam00777, Glyco_transf_29, Glycosyltransferase family 29 (sialyltransferase). Members of this family belong to glycosyltransferase family 29. 1.69e-32	K03494-ko00601 Glycosphingolipid biosynthesis - lacto and neolacto series	KOG2692, KOG2692, KOG2692, Sialyltransferase [Carbohydrate transport and metabolism]. 7.17e-38	GO:0000139, Golgi membrane;GO:0003008, system process;GO:0003674, molecular_function;GO:0003824, catalytic activity;GO:0003836, beta-galactoside (CMP) alpha-2,3-sialyltransferase activity;GO:0005575, cellular_component;GO:0005576, extracellular region;GO:0005622, intracellular;GO:0005623, cell;GO:0005737, cytoplasm;GO:0005794, Golgi apparatus;GO:0005795, Golgi stack;GO:0005975, carbohydrate metab…	KAF6278565.1 ST3 beta-galactoside alpha-2,3-sialyltransferase 4 [Rhinolophus ferrumequinum] 3.12e-198	PREDICTED: Rhinolophus ferrumequinum ST3 beta-galactoside alpha-2,3-sialyltransferase 4 (ST3GAL4), transcript variant X6, mRNA 4.37e-33
TRINITY_DN128953_c9_g1	4.31417	1.14546	1.91316	1.65707e-09	1.04996e-08	-	-	-	-	-	-	PREDICTED: Phoca vitulina small nuclear ribonucleoprotein polypeptide E (SNRPE), mRNA 4.95e-28
TRINITY_DN128942_c1_g2	14.3049	6.48154	1.1421	1.39356e-07	7.05534e-07	-	-	-	-	GO:0005575, cellular_component;GO:0005622, intracellular;GO:0005623, cell;GO:0005634, nucleus;GO:0005654, nucleoplasm;GO:0005737, cytoplasm;GO:0005829, cytosol;GO:0006810, transport;GO:0006888, ER to Golgi vesicle-mediated transport;GO:0006900, vesicle budding from membrane;GO:0006901, vesicle coating;GO:0006903, vesicle targeting;GO:0006996, organelle organization;GO:0008150, biological_process;…	EAW64264.1 ankyrin repeat domain 28, isoform CRA_f [Homo sapiens] 6.52e-56	PREDICTED: Rhinolophus ferrumequinum ankyrin repeat domain 28 (ANKRD28), transcript variant X10, mRNA 0.0
TRINITY_DN128939_c2_g1	11.0772	3.29665	1.74853	4.79755e-43	5.33567e-41	cd01860, Rab5_related, Rab-related GTPase family includes Rab5 and Rab22; regulates early endosome fusion. The Rab5-related subfamily includes Rab5 and Rab22 of mammals, Ypt51/Ypt52/Ypt53 of yeast, and RabF of plants. The members of this subfamily are involved in endocytosis and endocytic-sorting pathways. In mammals, Rab5 GTPases localize to early endosomes and regulate fusion of clathrin-coated…	pfam00071, Ras, Ras family. Includes sub-families Ras, Rab, Rac, Ral, Ran, Rap Ypt1 and more. Shares P-loop motif with GTP_EFTU, arf and myosin_head. See pfam00009 pfam00025, pfam00063. As regards Rab GTPases, these are important regulators of vesicle formation, motility and fusion. They share a fold in common with all Ras GTPases: this is a six-stranded beta-sheet surrounded by five alpha-helice…	K07891-ko04144 Endocytosis	KOG0092, KOG0092, KOG0092, GTPase Rab5/YPT51 and related small G protein superfamily GTPases [Intracellular trafficking, secretion, and vesicular transport]. 1.09e-50	GO:0000166, nucleotide binding;GO:0001882, nucleoside binding;GO:0001883, purine nucleoside binding;GO:0003674, molecular_function;GO:0003824, catalytic activity;GO:0003924, GTPase activity;GO:0005488, binding;GO:0005525, GTP binding;GO:0005575, cellular_component;GO:0005622, intracellular;GO:0005623, cell;GO:0005737, cytoplasm;GO:0005768, endosome;GO:0005769, early endosome;GO:0005856, cytoskele…	XP_002723671.2 PREDICTED: ras-related protein Rab-22A [Oryctolagus cuniculus] 8.81e-74	PREDICTED: Rhinolophus ferrumequinum RAB22A, member RAS oncogene family (RAB22A), mRNA 0.0
TRINITY_DN128911_c2_g2	6.88124	1.40105	2.29616	3.73876e-10	2.54653e-09	-	-	-	-	-	KAF6506086.1 hypothetical protein HJG63_007923 [Rousettus aegyptiacus] 4.07e-09	PREDICTED: Rhinolophus ferrumequinum MAM domain containing glycosylphosphatidylinositol anchor 1 (MDGA1), mRNA 0.0
TRINITY_DN128908_c2_g1	10.0321	4.80917	1.06077	1.64412e-05	6.23168e-05	cd04657, Piwi_ago-like, Piwi_ago-like: PIWI domain, Argonaute-like subfamily. Argonaute is the central component of the RNA-induced silencing complex (RISC) and related complexes. The PIWI domain is the C-terminal portion of Argonaute and consists of two subdomains, one of which provides the 5' anchoring of the guide RNA and the other, the catalytic site for slicing. 9.61e-51	pfam02171, Piwi, Piwi domain. This domain is found in the protein Piwi and its relatives. The function of this domain is the dsRNA guided hydrolysis of ssRNA. Determination of the crystal structure of Argonaute reveals that PIWI is an RNase H domain, and identifies Argonaute as Slicer, the enzyme that cleaves mRNA in the RNAi RISC complex. In addition, Mg+2 dependence and production of 3'-OH and …	-	KOG1041, KOG1041, KOG1041, Translation initiation factor 2C (eIF-2C) and related proteins [Translation, ribosomal structure and biogenesis]. 1.89e-39	GO:0000003, reproduction;GO:0000932, P-body;GO:0000956, nuclear-transcribed mRNA catabolic process;GO:0000976, transcription regulatory region sequence-specific DNA binding;GO:0000977, RNA polymerase II regulatory region sequence-specific DNA binding;GO:0000978, RNA polymerase II proximal promoter sequence-specific DNA binding;GO:0000987, proximal promoter sequence-specific DNA binding;GO:0000993…	XP_032217309.1 LOW QUALITY PROTEIN: protein argonaute-1-like [Mustela erminea] 1.57e-127	PREDICTED: Myotis lucifugus protein argonaute-1 (LOC102434206), transcript variant X2, mRNA 5.16e-59
TRINITY_DN128893_c3_g1	37.9086	1.55476	4.60776	8.42955e-35	6.50416e-33	cd00171, Sec7, Sec7 domain; Domain named after the S. cerevisiae SEC7 gene product. The Sec7 domain is the central domain of the guanine-nucleotide-exchange factors (GEFs) of the ADP-ribosylation factor family of small GTPases (ARFs) . It carries the exchange factor activity. 1.03e-10	pfam01369, Sec7, Sec7 domain. The Sec7 domain is a guanine-nucleotide-exchange-factor (GEF) for the pfam00025 family. 2.29e-09	K18441-ko04144 Endocytosis;ko04072 Phospholipase D signaling pathway	KOG0930, KOG0930, KOG0930, Guanine nucleotide exchange factor Cytohesin, contains PH and Sec7 domains [Intracellular trafficking, secretion, and vesicular transport]. 1.47e-07	GO:0000139, Golgi membrane;GO:0000187, activation of MAPK activity;GO:0001700, embryonic development via the syncytial blastoderm;GO:0001726, ruffle;GO:0001932, regulation of protein phosphorylation;GO:0001934, positive regulation of protein phosphorylation;GO:0002009, morphogenesis of an epithelium;GO:0002165, instar larval or pupal development;GO:0003674, molecular_function;GO:0005085, guanyl-n…	XP_030873428.1 cytohesin-3-like [Leptonychotes weddellii] 2.71e-21	PREDICTED: Rhinolophus ferrumequinum cytohesin 3 (CYTH3), transcript variant X3, mRNA 1.36e-32
TRINITY_DN128891_c1_g2	9.57121	1.60468	2.57641	2.84276e-09	1.75522e-08	-	-	-	-	-	XP_013369284.1 PREDICTED: brain acid soluble protein 1-like [Chinchilla lanigera] 1.31e-06	PREDICTED: Rhinolophus ferrumequinum leucine rich repeat containing 4C (LRRC4C), transcript variant X9, mRNA 0.0
TRINITY_DN128882_c0_g1	12.142	5.42453	1.16244	9.30223e-05	0.000312325	cd00378, SHMT, Serine-glycine hydroxymethyltransferase (SHMT). This family belongs to pyridoxal phosphate (PLP)-dependent aspartate aminotransferase superfamily (fold I). SHMT carries out interconversion of serine and glycine; it catalyzes the transfer of hydroxymethyl group of N5, N10-methylene tetrahydrofolate to glycine resulting in the formation of serine and tetrahydrofolate. Both eukaryotic…	pfam00464, SHMT, Serine hydroxymethyltransferase. 0.0	-	KOG2467, KOG2467, KOG2467, Glycine/serine hydroxymethyltransferase [Amino acid transport and metabolism]. 0.0	GO:0000785, chromatin;GO:0001932, regulation of protein phosphorylation;GO:0001933, negative regulation of protein phosphorylation;GO:0003674, molecular_function;GO:0004857, enzyme inhibitor activity;GO:0004860, protein kinase inhibitor activity;GO:0005488, binding;GO:0005515, protein binding;GO:0005575, cellular_component;GO:0005622, intracellular;GO:0005623, cell;GO:0005634, nucleus;GO:0005654,…	XP_005870232.1 PREDICTED: Smith-Magenis syndrome chromosomal region candidate gene 8 protein [Myotis brandtii] 0.0	PREDICTED: Myotis myotis SMCR8-C9orf72 complex subunit (SMCR8), mRNA 0.0
TRINITY_DN128878_c4_g2	81.4534	36.0172	1.17729	2.27515e-179	2.31811e-176	cd05616, STKc_cPKC_beta, Catalytic domain of the Serine/Threonine Kinase, Classical Protein Kinase C beta. STKs catalyze the transfer of the gamma-phosphoryl group from ATP to serine/threonine residues on protein substrates. The PKC beta isoforms (I and II), generated by alternative splicing of a single gene, are preferentially activated by hyperglycemia-induced DAG (1,2-diacylglycerol) in retina…	pfam00069, Pkinase, Protein kinase domain. 6.84e-22	K19662-ko04916 Melanogenesis;ko04713 Circadian entrainment;ko04370 VEGF signaling pathway;ko04150 mTOR signaling pathway;ko04012 ErbB signaling pathway;ko04725 Cholinergic synapse;ko04912 GnRH signaling pathway;ko04720 Long-term potentiation;ko04961 Endocrine and other factor-regulated calcium reabsorption;ko04726 Serotonergic synapse;ko04540 Gap junction;ko04062 Chemokine signaling pathway;ko046…	KOG0696, KOG0696, KOG0696, Serine/threonine protein kinase [Signal transduction mechanisms]. 0.0	GO:0000003, reproduction;GO:0001775, cell activation;GO:0002253, activation of immune response;GO:0002376, immune system process;GO:0002429, immune response-activating cell surface receptor signaling pathway;GO:0002520, immune system development;GO:0002682, regulation of immune system process;GO:0002684, positive regulation of immune system process;GO:0002757, immune response-activating signal tr…	XP_032956965.1 protein kinase C beta type isoform X1 [Rhinolophus ferrumequinum] 0.0	PREDICTED: Rhinolophus ferrumequinum protein kinase C beta (PRKCB), transcript variant X1, mRNA 0.0
TRINITY_DN128861_c1_g8	129.241	56.1893	1.2017	2.63851e-28	1.24018e-26	cd16990, ENTH_Epsin, Epsin N-Terminal Homology (ENTH) domain of Epsin family. Members of the epsin family play an important role as accessory proteins in clathrin-mediated endocytosis. They are important factors in clathrin-coated vesicle (CCV) generation. They contribute to membrane deformation and play a key function as adaptor proteins, coupling various components of clathrin-mediated uptake. …	pfam01417, ENTH, ENTH domain. The ENTH (Epsin N-terminal homology) domain is found in proteins involved in endocytosis and cytoskeletal machinery. The function of the ENTH domain is unknown. 1.45e-34	K12471-ko04144 Endocytosis	KOG2056, KOG2056, KOG2056, Equilibrative nucleoside transporter protein [Nucleotide transport and metabolism]. 1.12e-38	GO:0000003, reproduction;GO:0000323, lytic vacuole;GO:0001505, regulation of neurotransmitter levels;GO:0001701, in utero embryonic development;GO:0001891, phagocytic cup;GO:0003674, molecular_function;GO:0005488, binding;GO:0005515, protein binding;GO:0005575, cellular_component;GO:0005622, intracellular;GO:0005623, cell;GO:0005634, nucleus;GO:0005737, cytoplasm;GO:0005764, lysosome;GO:0005773, …	VFV25530.1 splicing factor u2af 65 kda subunit isoform a [Lynx pardinus] 5.09e-60	PREDICTED: Rhinolophus ferrumequinum epsin 1 (EPN1), transcript variant X4, mRNA 0.0
TRINITY_DN128852_c8_g1	4.07292	1.9446	1.06659	4.21798e-13	3.88216e-12	cd07765, KRAB_A-box, KRAB (Kruppel-associated box) domain -A box. The KRAB domain is a transcription repression module, found in a subgroup of the zinc finger proteins (ZFPs) of the C2H2 family, KRAB-ZFPs. KRAB-ZFPs comprise the largest group of transcriptional regulators in mammals, and are only found in tetrapods. These proteins have been shown to play important roles in cell differentiation an…	pfam01352, KRAB, KRAB box. The KRAB domain (or Kruppel-associated box) is present in about a third of zinc finger proteins containing C2H2 fingers. The KRAB domain is found to be involved in protein-protein interactions. The KRAB domain is generally encoded by two exons. The regions coded by the two exons are known as KRAB-A and KRAB-B. The A box plays an important role in repression by binding t…	-	-	GO:0000981, RNA polymerase II transcription factor activity, sequence-specific DNA binding;GO:0003674, molecular_function;GO:0003700, DNA binding transcription factor activity;GO:0006355, regulation of transcription, DNA-templated;GO:0006357, regulation of transcription by RNA polymerase II;GO:0008150, biological_process;GO:0009889, regulation of biosynthetic process;GO:0010468, regulation of gen…	KAF6412378.1 zinc finger protein 226 [Rousettus aegyptiacus] 1.87e-17	Felis catus Senzu DNA, chromosome: E2, American Shorthair breed 2.06e-26
TRINITY_DN128845_c0_g1	48.4667	19.5955	1.30647	2.9357e-23	8.05438e-22	-	pfam12304, BCLP, Beta-casein like protein. This protein is found in eukaryotes. Proteins in this family are typically between 216 to 240 amino acids in length. This protein has two conserved sequence motifs: VLR and TRIY. BCLP is associated with cell morphology and a regulation of growth pattern of tumor. It is found in adenocarcinomas of uterine cervical tissues. 6.80e-13	-	-	-	XP_019514704.1 PREDICTED: transmembrane protein 54 isoform X2 [Hipposideros armiger] 1.08e-75	PREDICTED: Myotis lucifugus transmembrane protein 54 (TMEM54), mRNA 2.36e-20
TRINITY_DN128831_c0_g4	47.2418	2.30415	4.35776	1.20794e-14	1.30819e-13	-	-	-	-	GO:0000003, reproduction;GO:0000976, transcription regulatory region sequence-specific DNA binding;GO:0000977, RNA polymerase II regulatory region sequence-specific DNA binding;GO:0000980, RNA polymerase II distal enhancer sequence-specific DNA binding;GO:0000981, RNA polymerase II transcription factor activity, sequence-specific DNA binding;GO:0001012, RNA polymerase II regulatory region DNA bin…	XP_008050399.2 zinc finger protein ZIC 1 [Carlito syrichta] 2.04e-12	PREDICTED: Papio anubis Zic family member 1 (ZIC1), mRNA 0.0
TRINITY_DN128748_c0_g1	3.69281	1.64794	1.16406	0.000122896	0.000403642	-	pfam19028, TSP1_spondin, Spondin-like TSP1 domain. This entry represents a sub-type of TSP1 domains that have an alternative disulphide binding pattern compared to the canonical TSP1 domain. 3.18e-06	-	KOG4597, KOG4597, KOG4597, Serine proteinase inhibitor (KU family) with thrombospondin repeats [Posttranslational modification, protein turnover, chaperones]. 2.83e-07	-	XP_032967336.1 thrombospondin type-1 domain-containing protein 7B [Rhinolophus ferrumequinum] 0.0	PREDICTED: Myotis myotis thrombospondin type 1 domain containing 7B (THSD7B), mRNA 0.0
TRINITY_DN128743_c1_g10	493.364	1.12249	8.77981	2.50056e-61	4.46345e-59	cd02608, P-type_ATPase_Na-K_like, alpha-subunit of Na(+)/K(+)-ATPases and of gastric H(+)/K(+)-ATPase, similar to the human Na(+)/K(+)-ATPase alpha subunits 1-4. This subfamily includes the alpha subunit of Na(+)/K(+)-ATPase a heteromeric transmembrane protein composed of an alpha- and beta-subunit and an optional third subunit belonging to the FXYD proteins which are more tissue specific regulat…	-	K01539-ko04260 Cardiac muscle contraction;ko04261 Adrenergic signaling in cardiomyocytes;ko04974 Protein digestion and absorption;ko04976 Bile secretion;ko04970 Salivary secretion;ko04024 cAMP signaling pathway;ko04911 Insulin secretion;ko04978 Mineral absorption;ko04022 cGMP - PKG signaling pathway;ko04964 Proximal tubule bicarbonate reclamation;ko04973 Carbohydrate digestion and absorption;ko04…	KOG0203, KOG0203, KOG0203, Na+/K+ ATPase, alpha subunit [Inorganic ion transport and metabolism]. 1.74e-15	GO:0000003, reproduction;GO:0000166, nucleotide binding;GO:0001101, response to acid chemical;GO:0001508, action potential;GO:0001540, amyloid-beta binding;GO:0001664, G-protein coupled receptor binding;GO:0001700, embryonic development via the syncytial blastoderm;GO:0001894, tissue homeostasis;GO:0003008, system process;GO:0003012, muscle system process;GO:0003013, circulatory system process;GO…	KAF6288429.1 hypothetical protein mRhiFer1_009156 [Rhinolophus ferrumequinum] 5.46e-28	Pipistrellus pipistrellus genome assembly, chromosome: 17 4.03e-112
TRINITY_DN128739_c3_g1	65.2376	2.10938	4.95081	1.75209e-98	6.19423e-96	cd12780, RRM1_hnRNPL, RNA recognition motif 1 (RRM1) found in vertebrate heterogeneous nuclear ribonucleoprotein L (hnRNP-L). This subgroup corresponds to the RRM1 of hnRNP-L, a higher eukaryotic specific subunit of human KMT3a (also known as HYPB or hSet2) complex required for histone H3 Lys-36 trimethylation activity. It plays both, nuclear and cytoplasmic, roles in mRNA export of intronless ge…	-	-	KOG1456, KOG1456, KOG1456, Heterogeneous nuclear ribonucleoprotein L (contains RRM repeats) [RNA processing and modification]. 1.01e-50	GO:0000375, RNA splicing, via transesterification reactions;GO:0000377, RNA splicing, via transesterification reactions with bulged adenosine as nucleophile;GO:0000381, regulation of alternative mRNA splicing, via spliceosome;GO:0000398, mRNA splicing, via spliceosome;GO:0000902, cell morphogenesis;GO:0000904, cell morphogenesis involved in differentiation;GO:0001067, regulatory region nucleic ac…	PNI94926.1 HNRNPL isoform 13, partial [Pan troglodytes] 1.08e-81	PREDICTED: Artibeus jamaicensis heterogeneous nuclear ribonucleoprotein L (HNRNPL), transcript variant X2, mRNA 3.47e-60
TRINITY_DN128717_c1_g1	73.0787	27.3911	1.41575	7.64221e-14	7.60374e-13	cd19036, LGIC_ECD_GABAAR_A3, extracellular domain of gamma-aminobutyric acid receptor subunit alpha-3 (GABAAR-A3 or GABRA3). This family contains extracellular domain of gamma-aminobutyric acid receptor subunit alpha-3 (GABAAR-A3), a protein that is encoded by the GABRA3 gene in humans. GABAAR is an anionic channel, mediating fast inhibitory synaptic transmission. Upon gamma-aminobutyric acid (GA…	pfam02931, Neur_chan_LBD, Neurotransmitter-gated ion-channel ligand binding domain. This family is the extracellular ligand binding domain of these ion channels. This domain forms a pentameric arrangement in the known structure. 9.17e-22	K05175-ko04080 Neuroactive ligand-receptor interaction;ko04723 Retrograde endocannabinoid signaling;ko04727 GABAergic synapse;ko04742 Taste transduction	KOG3642, KOG3642, KOG3642, GABA receptor [Signal transduction mechanisms]. 1.04e-155	GO:0003008, system process;GO:0003674, molecular_function;GO:0004888, transmembrane signaling receptor activity;GO:0004890, GABA-A receptor activity;GO:0005215, transporter activity;GO:0005216, ion channel activity;GO:0005230, extracellular ligand-gated ion channel activity;GO:0005231, excitatory extracellular ligand-gated ion channel activity;GO:0005253, anion channel activity;GO:0005254, chlori…	XP_005872416.1 PREDICTED: gamma-aminobutyric acid receptor subunit alpha-3 isoform X1 [Myotis brandtii] 0.0	PREDICTED: Myotis lucifugus gamma-aminobutyric acid type A receptor alpha3 subunit (GABRA3), mRNA 0.0
TRINITY_DN128713_c1_g1	48.444	7.55541	2.68074	1.41807e-197	1.67352e-194	cd09845, PLDc_vPLD2_2, Catalytic domain, repeat 2, of vertebrate phospholipase D2. Catalytic domain, repeat 2, of vertebrate phospholipase D2 (PLD2). PLDs play a pivotal role in transmembrane signaling and cellular regulation. They hydrolyze the terminal phosphodiester bond of phospholipids with the formation of phosphatidic acid and alcohols. Phosphatidic acid is an essential compound involved i…	-	K01115-ko04912 GnRH signaling pathway;ko00564 Glycerophospholipid metabolism;ko00565 Ether lipid metabolism;ko04071 Sphingolipid signaling pathway;ko04666 Fc gamma R-mediated phagocytosis;ko04144 Endocytosis;ko04024 cAMP signaling pathway;ko04014 Ras signaling pathway;ko04072 Phospholipase D signaling pathway;ko04724 Glutamatergic synapse	KOG1329, KOG1329, KOG1329, Phospholipase D1 [Lipid transport and metabolism]. 5.27e-30	GO:0000302, response to reactive oxygen species;GO:0001666, response to hypoxia;GO:0002029, desensitization of G-protein coupled receptor protein signaling pathway;GO:0002031, G-protein coupled receptor internalization;GO:0002252, immune effector process;GO:0002253, activation of immune response;GO:0002376, immune system process;GO:0002429, immune response-activating cell surface receptor signali…	XP_032947005.1 phospholipase D2 isoform X2 [Rhinolophus ferrumequinum] 0.0	PREDICTED: Rhinolophus ferrumequinum phospholipase D2 (PLD2), transcript variant X4, mRNA 0.0
TRINITY_DN128708_c3_g2	123.783	44.6093	1.4724	5.57345e-37	4.85538e-35	-	-	-	KOG3173, KOG3173, KOG3173, Predicted Zn-finger protein [General function prediction only]. 3.24e-27	GO:0001501, skeletal system development;GO:0001667, ameboidal-type cell migration;GO:0001701, in utero embryonic development;GO:0001944, vasculature development;GO:0003008, system process;GO:0003016, respiratory system process;GO:0006928, movement of cell or subcellular component;GO:0007154, cell communication;GO:0007165, signal transduction;GO:0007166, cell surface receptor signaling pathway;GO:…	KAF6315693.1 zinc finger AN1-type containing 5 [Myotis myotis] 2.60e-129	PREDICTED: Myotis lucifugus zinc finger AN1-type containing 5 (ZFAND5), mRNA 0.0
TRINITY_DN128705_c1_g1	11.8553	2.13307	2.47452	3.09308e-110	1.3077e-107	-	-	-	-	GO:0007275, multicellular organism development;GO:0007498, mesoderm development;GO:0008150, biological_process;GO:0009653, anatomical structure morphogenesis;GO:0009888, tissue development;GO:0032501, multicellular organismal process;GO:0032502, developmental process;GO:0036342, post-anal tail morphogenesis;GO:0048368, lateral mesoderm development;GO:0048513, animal organ development;GO:0048731, …	KAF6332557.1 BCL9 like [Rhinolophus ferrumequinum] 0.0	PREDICTED: Rhinolophus ferrumequinum BCL9 like (BCL9L), transcript variant X5, mRNA 0.0
TRINITY_DN128694_c0_g8	90.6938	1.2304	6.2038	3.85621e-39	3.71665e-37	cd05609, STKc_MAST, Catalytic domain of the Protein Serine/Threonine Kinase, Microtubule-associated serine/threonine kinase. STKs catalyze the transfer of the gamma-phosphoryl group from ATP to serine/threonine residues on protein substrates. MAST kinases contain an N-terminal domain of unknown function, a central catalytic domain, and a C-terminal PDZ domain that mediates protein-protein interac…	pfam00069, Pkinase, Protein kinase domain. 1.08e-07	-	KOG0606, KOG0606, KOG0606, Microtubule-associated serine/threonine kinase and related proteins [Signal transduction mechanisms, General function prediction only]. 6.91e-29	GO:0000003, reproduction;GO:0001667, ameboidal-type cell migration;GO:0002064, epithelial cell development;GO:0002065, columnar/cuboidal epithelial cell differentiation;GO:0002066, columnar/cuboidal epithelial cell development;GO:0003006, developmental process involved in reproduction;GO:0003674, molecular_function;GO:0003824, catalytic activity;GO:0004672, protein kinase activity;GO:0004674, pro…	KAF6306632.1 microtubule associated serine/threonine kinase 3 [Rhinolophus ferrumequinum] 1.20e-80	PREDICTED: Rhinolophus ferrumequinum microtubule associated serine/threonine kinase 3 (MAST3), transcript variant X13, mRNA 0.0
TRINITY_DN128690_c3_g1	19.9731	8.01701	1.31692	1.12161e-28	5.43382e-27	cd16674, RING-H2_RNF12, RING finger, H2 subclass, found in RING finger protein 12 (RNF12) and similar proteins. RNF12, also known as LIM domain-interacting RING finger protein or RING finger LIM domain-binding protein (R-LIM), is an E3 ubiquitin-protein ligase encoded by gene RLIM that is crucial for normal embryonic development in some species and for normal X inactivation in mice. It thus funct…	pfam13639, zf-RING_2, Ring finger domain. 3.37e-12	-	KOG4628, KOG4628, KOG4628, Predicted E3 ubiquitin ligase [Posttranslational modification, protein turnover, chaperones]. 1.56e-15	GO:0000122, negative regulation of transcription by RNA polymerase II;GO:0000209, protein polyubiquitination;GO:0000578, embryonic axis specification;GO:0003674, molecular_function;GO:0003712, transcription cofactor activity;GO:0003714, transcription corepressor activity;GO:0003824, catalytic activity;GO:0004842, ubiquitin-protein transferase activity;GO:0005488, binding;GO:0005515, protein bindi…	EPQ02858.1 E3 ubiquitin-protein ligase RLIM [Myotis brandtii] 0.0	PREDICTED: Myotis myotis ring finger protein, LIM domain interacting (RLIM), transcript variant X2, mRNA 0.0
TRINITY_DN128675_c0_g2	8.38675	1.70125	2.30152	2.5153e-24	7.79833e-23	-	-	-	-	GO:0005575, cellular_component;GO:0005622, intracellular;GO:0005623, cell;GO:0005737, cytoplasm;GO:0005794, Golgi apparatus;GO:0005814, centriole;GO:0005815, microtubule organizing center;GO:0005856, cytoskeleton;GO:0012505, endomembrane system;GO:0015630, microtubule cytoskeleton;GO:0043226, organelle;GO:0043227, membrane-bounded organelle;GO:0043228, non-membrane-bounded organelle;GO:0043229, i…	XP_014320471.1 M-phase phosphoprotein 9 isoform X1 [Myotis lucifugus] 0.0	PREDICTED: Myotis myotis M-phase phosphoprotein 9 (MPHOSPH9), transcript variant X7, mRNA 0.0
[truncated: 1,041 more rows]

## Sheet: M.pilosus 1,662
Highly expressed genes in the brain of M. pilosus compared with R. ferrumequinum.
Gene id	MeanTPM (R. ferrumequinum)	MeanTPM (M. pilosus)	log2FoldChange	p Value	FDR	CDD	PFAM	KEGG	KOG	GO	NR	NT
TRINITY_DN131785_c9_g2	4.98336	18.0719	-1.85856	2.21699e-15	2.60103e-14	-	-	-	-	-	AIC59286.1 SPTB, partial [synthetic construct] 7.62e-12	PREDICTED: Myotis myotis spectrin beta, erythrocytic (SPTB), transcript variant X2, mRNA 0.0
[truncated: 1,661 more rows]
