# Supplementary material for: Molecular adaptations underlying high-frequency hearing in the brain of CF bats species
Source: BMC Genomics. 2024 Mar 16;25:279. doi: 10.1186/s12864-024-10212-6 (PMC10943862; doi:10.1186/s12864-024-10212-6)
Supplement: Supplementary file 3 — Supplementary Material 3 [file 12864_2024_10212_MOESM3_ESM.xlsx]

## Sheet: Sheet1
Molecular adaptations underlying high-frequency hearing in the brain of CF bats species
Xintong Li 1, Hui Wang 1, *, Xue Wang 1, Mingyue Bao 1, Ruyi Sun 1, Wentao Dai 2, Keping Sun 2, Jiang Feng 1, 2, *
Table S6. The KEGG pathways significantly enriched by the DEGs.
KEGG pathways significantly enriched by highly expressed genes in R. ferrumequinum compared with M. pilosus.
KEGG_A_class	KEGG_B_class	Pathway	out (399)	All (14,144)	P value	Pathway ID	Genes	K_IDs
Human Diseases	Cardiovascular disease	Dilated cardiomyopathy	18	261	0.000449091	ko05414	TRINITY_DN119298_c0_g1;TRINITY_DN131309_c1_g4;TRINITY_DN131016_c2_g1;TRINITY_DN126427_c2_g1;TRINITY_DN126427_c2_g2;TRINITY_DN124390_c1_g1;TRINITY_DN122971_c4_g1;TRINITY_DN114448_c0_g1;TRINITY_DN125555_c1_g2;TRINITY_DN118088_c2_g1;TRINITY_DN131095_c1_g4;TRINITY_DN127720_c3_g1;TRINITY_DN131396_c4_g5;TRINITY_DN115224_c0_g1;TRINITY_DN125144_c0_g1;TRINITY_DN126426_c0_g1;TRINITY_DN116895_c0_g1;TRINITY_…	K06590+K04962+K08046+K08047+K08041+K17751+K04873+K04864+K05849+K08044+K17751+K04872+K05637+K12044+K08045+K06525+K05637+K06587
Organismal Systems	Endocrine system	Thyroid hormone synthesis	14	220	0.00391906	ko04918	TRINITY_DN131016_c2_g1;TRINITY_DN128743_c1_g10;TRINITY_DN117483_c1_g1;TRINITY_DN129562_c0_g1;TRINITY_DN126427_c2_g1;TRINITY_DN126427_c2_g2;TRINITY_DN123922_c1_g2;TRINITY_DN124685_c3_g1;TRINITY_DN116533_c0_g1;TRINITY_DN118088_c2_g1;TRINITY_DN125144_c0_g1;TRINITY_DN130984_c4_g2;TRINITY_DN123534_c3_g3;TRINITY_DN128878_c4_g2	K08046+K01539+K00432+K05858+K08047+K08041+K09049+K00432+K10063+K08044+K08045+K09293+K01539+K19662
Organismal Systems	Endocrine system	Parathyroid hormone synthesis, secretion and action	14	222	0.0042461	ko04928	TRINITY_DN121769_c3_g2;TRINITY_DN128713_c1_g1;TRINITY_DN131016_c2_g1;TRINITY_DN131738_c7_g1;TRINITY_DN129562_c0_g1;TRINITY_DN126427_c2_g1;TRINITY_DN126427_c2_g2;TRINITY_DN123051_c1_g3;TRINITY_DN123922_c1_g2;TRINITY_DN118088_c2_g1;TRINITY_DN125960_c0_g2;TRINITY_DN125144_c0_g1;TRINITY_DN128878_c4_g2;TRINITY_DN127773_c1_g3	K07763+K01115+K08046+K04346+K05858+K08047+K08041+K08524+K09049+K08044+K14756+K08045+K19662+K04362
Organismal Systems	Circulatory system	Adrenergic signaling in cardiomyocytes	21	397	0.00442204	ko04261	TRINITY_DN121459_c0_g2;TRINITY_DN127104_c2_g1;TRINITY_DN131309_c1_g4;TRINITY_DN131016_c2_g1;TRINITY_DN128743_c1_g10;TRINITY_DN129562_c0_g1;TRINITY_DN123950_c0_g2;TRINITY_DN126427_c2_g1;TRINITY_DN126427_c2_g2;TRINITY_DN124390_c1_g1;TRINITY_DN122971_c4_g1;TRINITY_DN123922_c1_g2;TRINITY_DN120564_c5_g1;TRINITY_DN114448_c0_g1;TRINITY_DN125555_c1_g2;TRINITY_DN118088_c2_g1;TRINITY_DN131095_c1_g4;TRINITY…	K04441+K04845+K04962+K08046+K01539+K05858+K09052+K08047+K08041+K17751+K04873+K09049+K04515+K04864+K05849+K08044+K17751+K04872+K12044+K08045+K01539
Human Diseases	Cardiovascular disease	Arrhythmogenic right ventricular cardiomyopathy	13	203	0.00507191	ko05412	TRINITY_DN119298_c0_g1;TRINITY_DN131309_c1_g4;TRINITY_DN122971_c4_g1;TRINITY_DN114448_c0_g1;TRINITY_DN118433_c1_g2;TRINITY_DN125555_c1_g2;TRINITY_DN127720_c3_g1;TRINITY_DN128310_c1_g4;TRINITY_DN131396_c4_g5;TRINITY_DN126426_c0_g1;TRINITY_DN116895_c0_g1;TRINITY_DN121057_c0_g1;TRINITY_DN126807_c1_g1	K06590+K04962+K04873+K04864+K04491+K05849+K04872+K06736+K05637+K06525+K05637+K02620+K06587
Cellular Processes	Cellular community - eukaryotes	Gap junction	14	230	0.00578305	ko04540	TRINITY_DN129970_c0_g1;TRINITY_DN127556_c2_g4;TRINITY_DN125483_c0_g1;TRINITY_DN131016_c2_g1;TRINITY_DN129562_c0_g1;TRINITY_DN126427_c2_g1;TRINITY_DN126427_c2_g2;TRINITY_DN118088_c2_g1;TRINITY_DN130558_c0_g1;TRINITY_DN127465_c1_g2;TRINITY_DN126693_c0_g6;TRINITY_DN125144_c0_g1;TRINITY_DN119752_c7_g1;TRINITY_DN128878_c4_g2	K05089+K07375+K04157+K08046+K05858+K08047+K08041+K08044+K07375+K04144+K07374+K08045+K07828+K19662
Human Diseases	Cancer: specific types	Thyroid cancer	7	80	0.00731961	ko05216	TRINITY_DN131441_c4_g1;TRINITY_DN123051_c1_g3;TRINITY_DN118433_c1_g2;TRINITY_DN129633_c3_g2;TRINITY_DN121057_c0_g1;TRINITY_DN119752_c7_g1;TRINITY_DN130984_c4_g2	K09291+K08524+K04491+K05126+K02620+K07828+K09293
Organismal Systems	Endocrine system	Insulin secretion	14	239	0.00801579	ko04911	TRINITY_DN131309_c1_g4;TRINITY_DN131016_c2_g1;TRINITY_DN128743_c1_g10;TRINITY_DN129562_c0_g1;TRINITY_DN126427_c2_g1;TRINITY_DN126427_c2_g2;TRINITY_DN123922_c1_g2;TRINITY_DN120564_c5_g1;TRINITY_DN118088_c2_g1;TRINITY_DN129090_c0_g2;TRINITY_DN123325_c0_g1;TRINITY_DN125144_c0_g1;TRINITY_DN123534_c3_g3;TRINITY_DN128878_c4_g2	K04962+K08046+K01539+K05858+K08047+K08041+K09049+K04515+K08044+K04942+K07882+K08045+K01539+K19662
Organismal Systems	Digestive system	Pancreatic secretion	14	243	0.00920549	ko04972	TRINITY_DN119704_c4_g2;TRINITY_DN122064_c0_g2;TRINITY_DN131309_c1_g4;TRINITY_DN131016_c2_g1;TRINITY_DN128743_c1_g10;TRINITY_DN129562_c0_g1;TRINITY_DN126427_c2_g1;TRINITY_DN126427_c2_g2;TRINITY_DN118088_c2_g1;TRINITY_DN125144_c0_g1;TRINITY_DN120689_c2_g2;TRINITY_DN123534_c3_g3;TRINITY_DN128878_c4_g2;TRINITY_DN131410_c2_g1	K01176+K09632+K04962+K08046+K01539+K05858+K08047+K08041+K08044+K08045+K07884+K01539+K19662+K10951
KEGG pathway significantly enriched by highly expressed genes in M. pilosus compared with R. ferrumequinum.
KEGG_A_class	KEGG_B_class	Pathway	out (494)	All (14,144)	P value	Pathway ID	Genes	K_IDs
Human Diseases	Substance dependence	Amphetamine addiction	17	188	0.000322214	ko05031	TRINITY_DN130361_c2_g11;TRINITY_DN130361_c2_g13;TRINITY_DN118698_c11_g1;TRINITY_DN130361_c2_g2;TRINITY_DN126788_c0_g5;TRINITY_DN131009_c2_g1;TRINITY_DN131576_c2_g2;TRINITY_DN125704_c0_g1;TRINITY_DN130440_c0_g1;TRINITY_DN127008_c1_g1;TRINITY_DN129264_c1_g6;TRINITY_DN130835_c12_g1;TRINITY_DN130335_c7_g1;TRINITY_DN129245_c1_g1;TRINITY_DN120011_c2_g3;TRINITY_DN118618_c3_g1;TRINITY_DN125772_c0_g1	K04515+K04515+K00274+K04515+K04515+K02183+K05211+K04345+K05208+K06067+K05199+K15494+K02183+K04850+K05199+K04515+K02677
Organismal Systems	Nervous system	Dopaminergic synapse	27	393	0.000652176	ko04728	TRINITY_DN130361_c2_g11;TRINITY_DN121257_c1_g4;TRINITY_DN125881_c1_g1;TRINITY_DN130361_c2_g13;TRINITY_DN118155_c1_g2;TRINITY_DN115778_c0_g1;TRINITY_DN118698_c11_g1;TRINITY_DN115314_c1_g1;TRINITY_DN128756_c0_g2;TRINITY_DN130361_c2_g2;TRINITY_DN126788_c0_g5;TRINITY_DN130183_c2_g1;TRINITY_DN131009_c2_g1;TRINITY_DN125704_c0_g1;TRINITY_DN131766_c3_g4;TRINITY_DN131657_c2_g11;TRINITY_DN120724_c8_g2;TRIN…	K04515+K04849+K04539+K04515+K04849+K04546+K00274+K11584+K04548+K04515+K04515+K11583+K02183+K04345+K04833+K10396+K04347+K05199+K15493+K15494+K02183+K07826+K04850+K05199+K04833+K04515+K02677
Metabolism	Lipid metabolism	Biosynthesis of unsaturated fatty acids	7	48	0.00129255	ko01040	TRINITY_DN122598_c3_g1;TRINITY_DN131232_c1_g1;TRINITY_DN121602_c3_g1;TRINITY_DN126621_c5_g1;TRINITY_DN125198_c11_g2;TRINITY_DN117823_c3_g2;TRINITY_DN126991_c0_g2	K10244+K10203+K10224+K10703+K00507+K01068+K08764
Organismal Systems	Endocrine system	Insulin secretion	18	239	0.00185999	ko04911	TRINITY_DN115984_c0_g1;TRINITY_DN130361_c2_g11;TRINITY_DN126074_c0_g2;TRINITY_DN130361_c2_g13;TRINITY_DN130170_c5_g2;TRINITY_DN118520_c1_g1;TRINITY_DN130361_c2_g2;TRINITY_DN126788_c0_g5;TRINITY_DN121569_c8_g1;TRINITY_DN125704_c0_g1;TRINITY_DN128330_c0_g1;TRINITY_DN125859_c0_g1;TRINITY_DN127112_c1_g2;TRINITY_DN126508_c0_g1;TRINITY_DN129245_c1_g1;TRINITY_DN121278_c0_g2;TRINITY_DN118618_c3_g1;TRINIT…	K16882+K04515+K05032+K04515+K01539+K05004+K04515+K04515+K01539+K04345+K04131+K12407+K04635+K15297+K04850+K08048+K04515+K02677
Organismal Systems	Nervous system	Cholinergic synapse	23	351	0.00292746	ko04725	TRINITY_DN130361_c2_g11;TRINITY_DN121257_c1_g4;TRINITY_DN125881_c1_g1;TRINITY_DN130361_c2_g13;TRINITY_DN118155_c1_g2;TRINITY_DN115778_c0_g1;TRINITY_DN128756_c0_g2;TRINITY_DN130361_c2_g2;TRINITY_DN126788_c0_g5;TRINITY_DN122690_c1_g4;TRINITY_DN122690_c1_g2;TRINITY_DN130686_c0_g4;TRINITY_DN122282_c0_g1;TRINITY_DN125704_c0_g1;TRINITY_DN128330_c0_g1;TRINITY_DN127112_c1_g2;TRINITY_DN122566_c0_g2;TRINIT…	K04515+K04849+K04539+K04515+K04849+K04546+K04548+K04515+K04515+K04805+K04813+K04808+K04129+K04345+K04131+K04635+K04815+K04347+K07826+K04850+K08048+K04515+K02677
Human Diseases	Substance dependence	Nicotine addiction	11	121	0.00339178	ko05033	TRINITY_DN122655_c4_g1;TRINITY_DN121257_c1_g4;TRINITY_DN127728_c4_g1;TRINITY_DN118155_c1_g2;TRINITY_DN122690_c1_g2;TRINITY_DN130686_c0_g4;TRINITY_DN131576_c2_g2;TRINITY_DN120897_c1_g4;TRINITY_DN130440_c0_g1;TRINITY_DN129264_c1_g6;TRINITY_DN120011_c2_g3	K05175+K04849+K05175+K04849+K04813+K04808+K05211+K12302+K05208+K05199+K05199
Human Diseases	Infectious disease: bacterial	Vibrio cholerae infection	11	128	0.00520419	ko05110	TRINITY_DN130442_c5_g1;TRINITY_DN121006_c1_g1;TRINITY_DN125704_c0_g1;TRINITY_DN124467_c1_g1;TRINITY_DN117749_c10_g1;TRINITY_DN128430_c0_g1;TRINITY_DN128430_c0_g2;TRINITY_DN123304_c1_g7;TRINITY_DN122935_c0_g4;TRINITY_DN120918_c3_g5;TRINITY_DN125772_c0_g1	K02153+K02150+K04345+K02144+K02154+K06098+K06098+K02152+K02146+K02155+K02677
Human Diseases	Substance dependence	Alcoholism	15	205	0.00562005	ko05034	TRINITY_DN125881_c1_g1;TRINITY_DN115778_c0_g1;TRINITY_DN118698_c11_g1;TRINITY_DN128756_c0_g2;TRINITY_DN131009_c2_g1;TRINITY_DN131576_c2_g2;TRINITY_DN125704_c0_g1;TRINITY_DN120821_c1_g1;TRINITY_DN130440_c0_g1;TRINITY_DN127008_c1_g1;TRINITY_DN120724_c8_g2;TRINITY_DN130835_c12_g1;TRINITY_DN130335_c7_g1;TRINITY_DN125415_c7_g1;TRINITY_DN131584_c8_g1	K04539+K04546+K00274+K04548+K02183+K05211+K04345+K17447+K05208+K06067+K04347+K15494+K02183+K07826+K03099
