# Supplementary material for: Molecular adaptations underlying high-frequency hearing in the brain of CF bats species
Source: BMC Genomics. 2024 Mar 16;25:279. doi: 10.1186/s12864-024-10212-6 (PMC10943862; doi:10.1186/s12864-024-10212-6)
Supplement: Supplementary file 4 — Supplementary Material 4 [file 12864_2024_10212_MOESM4_ESM.xlsx]

## Sheet: biological process
Molecular adaptations underlying high-frequency hearing in the brain of CF bats species
Xintong Li 1, Hui Wang 1, *, Xue Wang 1, Mingyue Bao 1, Ruyi Sun 1, Wentao Dai 2, Keping Sun 2, Jiang Feng 1, 2, *
Table S7. The GO terms significantly enriched by the DEGs.
GO biological process categories significantly enriched by highly expressed genes in R. ferrumequinum compared with M. pilosus.
GO ID	Description	out (1,018)	All (35,970)	pvalue	Genes
GO:0007399	nervous system development	305	8880	6.00525e-05	TRINITY_DN113125_c0_g1;TRINITY_DN113316_c0_g2;TRINITY_DN113320_c0_g1;TRINITY_DN113544_c0_g1;TRINITY_DN113976_c0_g2;TRINITY_DN114486_c0_g1;TRINITY_DN114640_c0_g1;TRINITY_DN114950_c0_g1;TRINITY_DN114981_c0_g1;TRINITY_DN115021_c0_g1;TRINITY_DN115027_c0_g1;TRINITY_DN115224_c0_g1;TRINITY_DN115464_c0_g1;TRINITY_DN115471_c1_g2;TRINITY_DN115480_c0_g1;TRINITY_DN115633_c0_g3;TRINITY_DN115848_c0_g1;TRINITY_…
GO:0022008	neurogenesis	236	6738	0.000183702	TRINITY_DN113125_c0_g1;TRINITY_DN113316_c0_g2;TRINITY_DN113320_c0_g1;TRINITY_DN113544_c0_g1;TRINITY_DN113976_c0_g2;TRINITY_DN114486_c0_g1;TRINITY_DN114640_c0_g1;TRINITY_DN114950_c0_g1;TRINITY_DN114981_c0_g1;TRINITY_DN115027_c0_g1;TRINITY_DN115471_c1_g2;TRINITY_DN115480_c0_g1;TRINITY_DN115633_c0_g3;TRINITY_DN115848_c0_g1;TRINITY_DN116136_c0_g1;TRINITY_DN116473_c0_g1;TRINITY_DN116520_c0_g1;TRINITY_…
GO:0032989	cellular component morphogenesis	224	6156	2.73994e-05	TRINITY_DN113125_c0_g1;TRINITY_DN113316_c0_g2;TRINITY_DN113320_c0_g1;TRINITY_DN113544_c0_g1;TRINITY_DN113976_c0_g2;TRINITY_DN114950_c0_g1;TRINITY_DN114981_c0_g1;TRINITY_DN115027_c0_g1;TRINITY_DN115224_c0_g1;TRINITY_DN115471_c1_g2;TRINITY_DN115480_c0_g1;TRINITY_DN115633_c0_g3;TRINITY_DN115848_c0_g1;TRINITY_DN115886_c0_g1;TRINITY_DN115903_c0_g1;TRINITY_DN115943_c0_g1;TRINITY_DN116136_c0_g1;TRINITY_…
GO:0030182	neuron differentiation	216	5942	4.2534e-05	TRINITY_DN113125_c0_g1;TRINITY_DN113316_c0_g2;TRINITY_DN113320_c0_g1;TRINITY_DN113544_c0_g1;TRINITY_DN113976_c0_g2;TRINITY_DN114486_c0_g1;TRINITY_DN114640_c0_g1;TRINITY_DN114950_c0_g1;TRINITY_DN114981_c0_g1;TRINITY_DN115027_c0_g1;TRINITY_DN115471_c1_g2;TRINITY_DN115480_c0_g1;TRINITY_DN115633_c0_g3;TRINITY_DN115848_c0_g1;TRINITY_DN116136_c0_g1;TRINITY_DN116473_c0_g1;TRINITY_DN116520_c0_g1;TRINITY_…
GO:0000902	cell morphogenesis	208	5710	5.44007e-05	TRINITY_DN113125_c0_g1;TRINITY_DN113316_c0_g2;TRINITY_DN113320_c0_g1;TRINITY_DN113544_c0_g1;TRINITY_DN113976_c0_g2;TRINITY_DN114950_c0_g1;TRINITY_DN114981_c0_g1;TRINITY_DN115027_c0_g1;TRINITY_DN115471_c1_g2;TRINITY_DN115480_c0_g1;TRINITY_DN115633_c0_g3;TRINITY_DN115848_c0_g1;TRINITY_DN115903_c0_g1;TRINITY_DN115943_c0_g1;TRINITY_DN116136_c0_g1;TRINITY_DN116473_c0_g1;TRINITY_DN116520_c0_g1;TRINITY_…
GO:0048666	neuron development	190	5115	4.19968e-05	TRINITY_DN113125_c0_g1;TRINITY_DN113316_c0_g2;TRINITY_DN113320_c0_g1;TRINITY_DN113544_c0_g1;TRINITY_DN113976_c0_g2;TRINITY_DN114486_c0_g1;TRINITY_DN114640_c0_g1;TRINITY_DN114950_c0_g1;TRINITY_DN114981_c0_g1;TRINITY_DN115027_c0_g1;TRINITY_DN115471_c1_g2;TRINITY_DN115480_c0_g1;TRINITY_DN115633_c0_g3;TRINITY_DN115848_c0_g1;TRINITY_DN116136_c0_g1;TRINITY_DN116473_c0_g1;TRINITY_DN116520_c0_g1;TRINITY_…
GO:0031175	neuron projection development	175	4528	1.01973e-05	TRINITY_DN113125_c0_g1;TRINITY_DN113316_c0_g2;TRINITY_DN113320_c0_g1;TRINITY_DN113544_c0_g1;TRINITY_DN113976_c0_g2;TRINITY_DN114486_c0_g1;TRINITY_DN114950_c0_g1;TRINITY_DN114981_c0_g1;TRINITY_DN115027_c0_g1;TRINITY_DN115471_c1_g2;TRINITY_DN115480_c0_g1;TRINITY_DN115633_c0_g3;TRINITY_DN115848_c0_g1;TRINITY_DN116136_c0_g1;TRINITY_DN116473_c0_g1;TRINITY_DN116520_c0_g1;TRINITY_DN116521_c0_g1;TRINITY_…
GO:0000904	cell morphogenesis involved in differentiation	161	4009	2.99611e-06	TRINITY_DN113125_c0_g1;TRINITY_DN113316_c0_g2;TRINITY_DN113320_c0_g1;TRINITY_DN113544_c0_g1;TRINITY_DN113976_c0_g2;TRINITY_DN114950_c0_g1;TRINITY_DN115027_c0_g1;TRINITY_DN115471_c1_g2;TRINITY_DN115480_c0_g1;TRINITY_DN115633_c0_g3;TRINITY_DN115848_c0_g1;TRINITY_DN115903_c0_g1;TRINITY_DN115943_c0_g1;TRINITY_DN116136_c0_g1;TRINITY_DN116473_c0_g1;TRINITY_DN116520_c0_g1;TRINITY_DN116597_c0_g1;TRINITY_…
GO:0048812	neuron projection morphogenesis	141	3483	9.13816e-06	TRINITY_DN113125_c0_g1;TRINITY_DN113316_c0_g2;TRINITY_DN113320_c0_g1;TRINITY_DN113544_c0_g1;TRINITY_DN113976_c0_g2;TRINITY_DN114950_c0_g1;TRINITY_DN114981_c0_g1;TRINITY_DN115027_c0_g1;TRINITY_DN115471_c1_g2;TRINITY_DN115480_c0_g1;TRINITY_DN115633_c0_g3;TRINITY_DN115848_c0_g1;TRINITY_DN116136_c0_g1;TRINITY_DN116473_c0_g1;TRINITY_DN116520_c0_g1;TRINITY_DN116521_c0_g1;TRINITY_DN116597_c0_g1;TRINITY_…
GO:0048667	cell morphogenesis involved in neuron differentiation	136	3381	1.83363e-05	TRINITY_DN113125_c0_g1;TRINITY_DN113316_c0_g2;TRINITY_DN113320_c0_g1;TRINITY_DN113544_c0_g1;TRINITY_DN113976_c0_g2;TRINITY_DN114950_c0_g1;TRINITY_DN115027_c0_g1;TRINITY_DN115471_c1_g2;TRINITY_DN115480_c0_g1;TRINITY_DN115633_c0_g3;TRINITY_DN115848_c0_g1;TRINITY_DN116136_c0_g1;TRINITY_DN116473_c0_g1;TRINITY_DN116520_c0_g1;TRINITY_DN116597_c0_g1;TRINITY_DN116766_c0_g1;TRINITY_DN117067_c7_g3;TRINITY_…
GO:0045664	regulation of neuron differentiation	116	2923	0.000138141	TRINITY_DN113125_c0_g1;TRINITY_DN113316_c0_g2;TRINITY_DN113320_c0_g1;TRINITY_DN113544_c0_g1;TRINITY_DN113976_c0_g2;TRINITY_DN115027_c0_g1;TRINITY_DN115471_c1_g2;TRINITY_DN115480_c0_g1;TRINITY_DN115633_c0_g3;TRINITY_DN115848_c0_g1;TRINITY_DN116136_c0_g1;TRINITY_DN116520_c0_g1;TRINITY_DN116597_c0_g1;TRINITY_DN116659_c1_g2;TRINITY_DN116686_c0_g1;TRINITY_DN117709_c5_g6;TRINITY_DN117721_c1_g2;TRINITY_…
GO:0022604	regulation of cell morphogenesis	108	2512	9.81454e-06	TRINITY_DN113125_c0_g1;TRINITY_DN113316_c0_g2;TRINITY_DN113320_c0_g1;TRINITY_DN113544_c0_g1;TRINITY_DN113976_c0_g2;TRINITY_DN115027_c0_g1;TRINITY_DN115471_c1_g2;TRINITY_DN115480_c0_g1;TRINITY_DN115633_c0_g3;TRINITY_DN115848_c0_g1;TRINITY_DN115903_c0_g1;TRINITY_DN116136_c0_g1;TRINITY_DN116520_c0_g1;TRINITY_DN116521_c0_g1;TRINITY_DN116597_c0_g1;TRINITY_DN116659_c1_g2;TRINITY_DN116686_c0_g1;TRINITY_…
GO:0010769	regulation of cell morphogenesis involved in differentiation	80	1821	7.30952e-05	TRINITY_DN113125_c0_g1;TRINITY_DN113316_c0_g2;TRINITY_DN113320_c0_g1;TRINITY_DN113544_c0_g1;TRINITY_DN113976_c0_g2;TRINITY_DN115027_c0_g1;TRINITY_DN115471_c1_g2;TRINITY_DN115480_c0_g1;TRINITY_DN115633_c0_g3;TRINITY_DN115848_c0_g1;TRINITY_DN115903_c0_g1;TRINITY_DN116136_c0_g1;TRINITY_DN116520_c0_g1;TRINITY_DN116597_c0_g1;TRINITY_DN116686_c0_g1;TRINITY_DN117721_c1_g2;TRINITY_DN118269_c0_g1;TRINITY_…
GO:0035148	tube formation	37	691	0.000191482	TRINITY_DN113125_c0_g1;TRINITY_DN113976_c0_g2;TRINITY_DN115021_c0_g1;TRINITY_DN115886_c0_g1;TRINITY_DN116520_c0_g1;TRINITY_DN117721_c1_g2;TRINITY_DN118031_c7_g2;TRINITY_DN119742_c1_g1;TRINITY_DN120118_c0_g1;TRINITY_DN120251_c9_g1;TRINITY_DN120317_c1_g1;TRINITY_DN120326_c1_g2;TRINITY_DN120951_c3_g2;TRINITY_DN121199_c1_g1;TRINITY_DN121548_c0_g1;TRINITY_DN121769_c3_g2;TRINITY_DN122908_c0_g1;TRINITY_…
GO:0032392	DNA geometric change	18	192	9.946e-06	TRINITY_DN118263_c5_g1;TRINITY_DN121547_c4_g1;TRINITY_DN122926_c0_g1;TRINITY_DN123401_c0_g1;TRINITY_DN125067_c2_g3;TRINITY_DN125136_c0_g1;TRINITY_DN125930_c1_g1;TRINITY_DN125948_c4_g1;TRINITY_DN126205_c2_g3;TRINITY_DN126475_c0_g1;TRINITY_DN126505_c1_g3;TRINITY_DN128446_c0_g2;TRINITY_DN128588_c2_g1;TRINITY_DN129298_c0_g2;TRINITY_DN129480_c2_g2;TRINITY_DN129480_c2_g5;TRINITY_DN129786_c1_g1;TRINITY_…
GO:0032508	DNA duplex unwinding	16	172	3.3508e-05	TRINITY_DN118263_c5_g1;TRINITY_DN121547_c4_g1;TRINITY_DN123401_c0_g1;TRINITY_DN125067_c2_g3;TRINITY_DN125136_c0_g1;TRINITY_DN125930_c1_g1;TRINITY_DN125948_c4_g1;TRINITY_DN126205_c2_g3;TRINITY_DN126475_c0_g1;TRINITY_DN128446_c0_g2;TRINITY_DN128588_c2_g1;TRINITY_DN129298_c0_g2;TRINITY_DN129480_c2_g2;TRINITY_DN129480_c2_g5;TRINITY_DN129786_c1_g1;TRINITY_DN130130_c0_g2
GO:0098795	mRNA cleavage involved in gene silencing	7	24	3.23465e-06	TRINITY_DN122473_c0_g1;TRINITY_DN124292_c0_g2;TRINITY_DN128908_c2_g1;TRINITY_DN129412_c1_g2;TRINITY_DN130766_c3_g1;TRINITY_DN130766_c3_g3;TRINITY_DN130766_c3_g4
GO:0035279	mRNA cleavage involved in gene silencing by miRNA	7	24	3.23465e-06	TRINITY_DN122473_c0_g1;TRINITY_DN124292_c0_g2;TRINITY_DN128908_c2_g1;TRINITY_DN129412_c1_g2;TRINITY_DN130766_c3_g1;TRINITY_DN130766_c3_g3;TRINITY_DN130766_c3_g4
GO:0035280	miRNA loading onto RISC involved in gene silencing by miRNA	6	18	7.02101e-06	TRINITY_DN124292_c0_g2;TRINITY_DN128908_c2_g1;TRINITY_DN129412_c1_g2;TRINITY_DN130766_c3_g1;TRINITY_DN130766_c3_g3;TRINITY_DN130766_c3_g4
GO:0070922	small RNA loading onto RISC	6	30	0.000167983	TRINITY_DN124292_c0_g2;TRINITY_DN128908_c2_g1;TRINITY_DN129412_c1_g2;TRINITY_DN130766_c3_g1;TRINITY_DN130766_c3_g3;TRINITY_DN130766_c3_g4
GO biological process categories significantly enriched by highly expressed genes in M. pilosus compared with R. ferrumequinum.
GO ID	Description	out (1,172)	All (35,970)	pvalue	Genes
GO:0044699	single-organism process	1045	30900	0.000454317	TRINITY_DN113011_c0_g1;TRINITY_DN113412_c0_g1;TRINITY_DN113592_c0_g1;TRINITY_DN113647_c0_g1;TRINITY_DN114200_c0_g1;TRINITY_DN114421_c0_g1;TRINITY_DN114538_c0_g1;TRINITY_DN114682_c0_g1;TRINITY_DN114752_c0_g2;TRINITY_DN114836_c0_g1;TRINITY_DN114852_c0_g1;TRINITY_DN114867_c0_g1;TRINITY_DN114938_c0_g1;TRINITY_DN114987_c0_g1;TRINITY_DN115207_c0_g1;TRINITY_DN115213_c0_g1;TRINITY_DN115218_c0_g1;TRINITY_…
GO:0030031	cell projection assembly	97	2076	0.000242029	TRINITY_DN113412_c0_g1;TRINITY_DN114200_c0_g1;TRINITY_DN115207_c0_g1;TRINITY_DN117576_c2_g1;TRINITY_DN117586_c0_g1;TRINITY_DN118618_c3_g1;TRINITY_DN119013_c4_g1;TRINITY_DN119251_c0_g1;TRINITY_DN119327_c2_g1;TRINITY_DN119756_c0_g1;TRINITY_DN119758_c3_g1;TRINITY_DN119827_c5_g1;TRINITY_DN119952_c2_g5;TRINITY_DN120174_c6_g1;TRINITY_DN120335_c0_g1;TRINITY_DN120586_c5_g1;TRINITY_DN120715_c0_g1;TRINITY_…
GO:1901657	glycosyl compound metabolic process	50	1018	0.00288223	TRINITY_DN116778_c1_g3;TRINITY_DN117388_c2_g2;TRINITY_DN117749_c10_g1;TRINITY_DN117776_c0_g1;TRINITY_DN118147_c0_g1;TRINITY_DN118175_c1_g1;TRINITY_DN118535_c2_g1;TRINITY_DN118791_c2_g1;TRINITY_DN119421_c3_g1;TRINITY_DN119449_c5_g3;TRINITY_DN119706_c0_g1;TRINITY_DN120205_c0_g1;TRINITY_DN120541_c0_g1;TRINITY_DN120821_c2_g3;TRINITY_DN120862_c2_g1;TRINITY_DN120885_c0_g1;TRINITY_DN121174_c10_g1;TRINIT…
GO:0033057	multicellular organism reproductive behavior	38	715	0.0024253	TRINITY_DN118420_c2_g2;TRINITY_DN118618_c3_g1;TRINITY_DN118695_c1_g1;TRINITY_DN120032_c3_g2;TRINITY_DN120741_c1_g1;TRINITY_DN120897_c1_g4;TRINITY_DN123157_c0_g1;TRINITY_DN123433_c3_g1;TRINITY_DN124012_c6_g1;TRINITY_DN124207_c0_g1;TRINITY_DN124698_c2_g4;TRINITY_DN125198_c11_g2;TRINITY_DN125201_c2_g1;TRINITY_DN125304_c2_g3;TRINITY_DN125329_c1_g1;TRINITY_DN125881_c1_g1;TRINITY_DN125952_c1_g1;TRINITY…
GO:0007224	smoothened signaling pathway	27	463	0.00285666	TRINITY_DN115207_c0_g1;TRINITY_DN115314_c1_g1;TRINITY_DN117139_c1_g2;TRINITY_DN117369_c0_g1;TRINITY_DN119311_c3_g3;TRINITY_DN119421_c3_g1;TRINITY_DN119448_c4_g1;TRINITY_DN120174_c6_g1;TRINITY_DN121337_c3_g1;TRINITY_DN121383_c0_g1;TRINITY_DN122687_c0_g1;TRINITY_DN123457_c7_g1;TRINITY_DN124092_c2_g5;TRINITY_DN124299_c0_g1;TRINITY_DN124926_c4_g1;TRINITY_DN125704_c0_g1;TRINITY_DN126328_c0_g2;TRINITY_…
GO:0015696	ammonium transport	25	416	0.00271409	TRINITY_DN117926_c0_g3;TRINITY_DN118695_c1_g1;TRINITY_DN118739_c0_g3;TRINITY_DN118772_c0_g1;TRINITY_DN119744_c4_g1;TRINITY_DN121725_c0_g4;TRINITY_DN122052_c0_g1;TRINITY_DN122282_c0_g1;TRINITY_DN122690_c1_g2;TRINITY_DN122690_c1_g4;TRINITY_DN122845_c0_g5;TRINITY_DN123157_c0_g1;TRINITY_DN124698_c2_g4;TRINITY_DN124817_c3_g2;TRINITY_DN127112_c1_g2;TRINITY_DN128090_c2_g1;TRINITY_DN128330_c0_g1;TRINITY_…
GO:0060079	excitatory postsynaptic potential	24	380	0.00171979	TRINITY_DN113412_c0_g1;TRINITY_DN119756_c0_g1;TRINITY_DN120011_c2_g3;TRINITY_DN120076_c2_g2;TRINITY_DN122178_c0_g1;TRINITY_DN122566_c0_g2;TRINITY_DN122655_c4_g1;TRINITY_DN122690_c1_g2;TRINITY_DN122690_c1_g4;TRINITY_DN125779_c0_g2;TRINITY_DN126508_c0_g1;TRINITY_DN126639_c6_g1;TRINITY_DN126893_c0_g3;TRINITY_DN127728_c4_g1;TRINITY_DN129264_c1_g6;TRINITY_DN129577_c2_g1;TRINITY_DN129820_c5_g1;TRINITY_…
GO:0007271	synaptic transmission, cholinergic	19	258	0.00087746	TRINITY_DN117749_c10_g1;TRINITY_DN122282_c0_g1;TRINITY_DN122566_c0_g2;TRINITY_DN122690_c1_g2;TRINITY_DN122690_c1_g4;TRINITY_DN123955_c1_g4;TRINITY_DN124102_c11_g2;TRINITY_DN124698_c2_g4;TRINITY_DN126788_c0_g5;TRINITY_DN127112_c1_g2;TRINITY_DN128330_c0_g1;TRINITY_DN128807_c0_g2;TRINITY_DN128862_c1_g7;TRINITY_DN129265_c1_g1;TRINITY_DN130361_c2_g11;TRINITY_DN130361_c2_g13;TRINITY_DN130686_c0_g4;TRIN…
GO:0043050	pharyngeal pumping	14	147	0.000336469	TRINITY_DN118420_c2_g2;TRINITY_DN118695_c1_g1;TRINITY_DN120897_c1_g4;TRINITY_DN122282_c0_g1;TRINITY_DN123157_c0_g1;TRINITY_DN124207_c0_g1;TRINITY_DN125881_c1_g1;TRINITY_DN127101_c2_g1;TRINITY_DN127112_c1_g2;TRINITY_DN127257_c0_g1;TRINITY_DN127257_c1_g6;TRINITY_DN128330_c0_g1;TRINITY_DN129935_c2_g4;TRINITY_DN130641_c1_g1
GO:0098840	protein transport along microtubule	14	180	0.00241871	TRINITY_DN115207_c0_g1;TRINITY_DN116547_c1_g1;TRINITY_DN116778_c1_g3;TRINITY_DN124297_c0_g1;TRINITY_DN124299_c0_g1;TRINITY_DN126365_c1_g1;TRINITY_DN127347_c0_g1;TRINITY_DN127584_c0_g2;TRINITY_DN129333_c0_g1;TRINITY_DN129989_c6_g2;TRINITY_DN130686_c0_g2;TRINITY_DN131657_c2_g11;TRINITY_DN131739_c13_g4;TRINITY_DN131753_c7_g6
GO:0043051	regulation of pharyngeal pumping	13	123	0.000195376	TRINITY_DN118420_c2_g2;TRINITY_DN118695_c1_g1;TRINITY_DN120897_c1_g4;TRINITY_DN122282_c0_g1;TRINITY_DN123157_c0_g1;TRINITY_DN124207_c0_g1;TRINITY_DN125881_c1_g1;TRINITY_DN127112_c1_g2;TRINITY_DN127257_c0_g1;TRINITY_DN127257_c1_g6;TRINITY_DN128330_c0_g1;TRINITY_DN129935_c2_g4;TRINITY_DN130641_c1_g1
GO:0015682	ferric iron transport	10	97	0.00125756	TRINITY_DN113647_c0_g1;TRINITY_DN117749_c10_g1;TRINITY_DN120918_c3_g5;TRINITY_DN121006_c1_g1;TRINITY_DN122935_c0_g4;TRINITY_DN123304_c1_g7;TRINITY_DN124467_c1_g1;TRINITY_DN129310_c0_g1;TRINITY_DN130442_c5_g1;TRINITY_DN130834_c2_g1
GO:0072512	trivalent inorganic cation transport	10	98	0.00136034	TRINITY_DN113647_c0_g1;TRINITY_DN117749_c10_g1;TRINITY_DN120918_c3_g5;TRINITY_DN121006_c1_g1;TRINITY_DN122935_c0_g4;TRINITY_DN123304_c1_g7;TRINITY_DN124467_c1_g1;TRINITY_DN129310_c0_g1;TRINITY_DN130442_c5_g1;TRINITY_DN130834_c2_g1
GO:0031987	locomotion involved in locomotory behavior	10	102	0.00184194	TRINITY_DN118695_c1_g1;TRINITY_DN123157_c0_g1;TRINITY_DN125329_c1_g1;TRINITY_DN128887_c3_g1;TRINITY_DN128906_c1_g1;TRINITY_DN130134_c1_g1;TRINITY_DN130134_c1_g2;TRINITY_DN130730_c0_g1;TRINITY_DN131012_c1_g1;TRINITY_DN131317_c1_g1
GO:0090325	regulation of locomotion involved in locomotory behavior	9	75	0.000732642	TRINITY_DN118695_c1_g1;TRINITY_DN123157_c0_g1;TRINITY_DN125329_c1_g1;TRINITY_DN128906_c1_g1;TRINITY_DN130134_c1_g1;TRINITY_DN130134_c1_g2;TRINITY_DN130730_c0_g1;TRINITY_DN131012_c1_g1;TRINITY_DN131317_c1_g1
GO:0015991	ATP hydrolysis coupled proton transport	6	44	0.00289406	TRINITY_DN120918_c3_g5;TRINITY_DN121006_c1_g1;TRINITY_DN122935_c0_g4;TRINITY_DN123304_c1_g7;TRINITY_DN124467_c1_g1;TRINITY_DN130442_c5_g1
GO:0010835	regulation of protein ADP-ribosylation	4	14	0.000863941	TRINITY_DN124830_c2_g2;TRINITY_DN125029_c4_g1;TRINITY_DN126870_c0_g1;TRINITY_DN130039_c2_g1
GO:0060084	synaptic transmission involved in micturition	4	14	0.000863941	TRINITY_DN122566_c0_g2;TRINITY_DN122690_c1_g2;TRINITY_DN122690_c1_g4;TRINITY_DN130686_c0_g4
GO:0018344	protein geranylgeranylation	4	16	0.00149118	TRINITY_DN119776_c1_g1;TRINITY_DN125207_c0_g3;TRINITY_DN128541_c2_g1;TRINITY_DN129887_c1_g1
GO:0002019	regulation of renal output by angiotensin	3	8	0.00170869	TRINITY_DN116202_c0_g1;TRINITY_DN126363_c1_g1;TRINITY_DN126363_c1_g6

## Sheet: molecular function
GO molecular function categories significantly enriched byhighly expressed genes in R. ferrumequinum compared with M. pilosus.
GO ID	Description	out (885)	All (31,666)	pvalue	Genes
GO:0005488	binding	681	22930	0.0010588	TRINITY_DN112707_c0_g1;TRINITY_DN113125_c0_g1;TRINITY_DN113316_c0_g2;TRINITY_DN113320_c0_g1;TRINITY_DN113529_c0_g1;TRINITY_DN113544_c0_g1;TRINITY_DN113876_c0_g1;TRINITY_DN113944_c0_g1;TRINITY_DN113976_c0_g2;TRINITY_DN114177_c0_g1;TRINITY_DN114448_c0_g1;TRINITY_DN114486_c0_g1;TRINITY_DN114807_c0_g1;TRINITY_DN114863_c0_g1;TRINITY_DN114950_c0_g1;TRINITY_DN114981_c0_g1;TRINITY_DN115027_c0_g1;TRINITY_…
GO:0032403	protein complex binding	89	2286	0.00097472	TRINITY_DN113125_c0_g1;TRINITY_DN113316_c0_g2;TRINITY_DN113976_c0_g2;TRINITY_DN115224_c0_g1;TRINITY_DN115471_c1_g2;TRINITY_DN116520_c0_g1;TRINITY_DN116534_c2_g3;TRINITY_DN117062_c11_g1;TRINITY_DN117635_c2_g1;TRINITY_DN117721_c1_g2;TRINITY_DN118046_c6_g1;TRINITY_DN118088_c2_g1;TRINITY_DN118263_c5_g1;TRINITY_DN118265_c0_g2;TRINITY_DN118269_c0_g1;TRINITY_DN118402_c0_g1;TRINITY_DN118795_c3_g1;TRINITY…
GO:0015631	tubulin binding	45	995	0.0011802	TRINITY_DN113125_c0_g1;TRINITY_DN113976_c0_g2;TRINITY_DN115471_c1_g2;TRINITY_DN116520_c0_g1;TRINITY_DN116534_c2_g3;TRINITY_DN117635_c2_g1;TRINITY_DN117721_c1_g2;TRINITY_DN118265_c0_g2;TRINITY_DN118795_c3_g1;TRINITY_DN118981_c3_g3;TRINITY_DN119015_c1_g1;TRINITY_DN120209_c3_g1;TRINITY_DN120251_c9_g1;TRINITY_DN120288_c2_g1;TRINITY_DN120473_c4_g1;TRINITY_DN120816_c1_g2;TRINITY_DN121815_c0_g3;TRINITY_…
GO:0019787	ubiquitin-like protein transferase activity	45	952	0.000481165	TRINITY_DN113632_c0_g2;TRINITY_DN114774_c0_g1;TRINITY_DN115021_c0_g1;TRINITY_DN115464_c0_g1;TRINITY_DN116380_c0_g1;TRINITY_DN116766_c0_g1;TRINITY_DN116872_c0_g1;TRINITY_DN117785_c0_g1;TRINITY_DN118736_c4_g1;TRINITY_DN118862_c6_g2;TRINITY_DN118979_c1_g2;TRINITY_DN119101_c18_g1;TRINITY_DN119179_c0_g1;TRINITY_DN122092_c0_g3;TRINITY_DN123062_c0_g1;TRINITY_DN123402_c0_g3;TRINITY_DN123461_c10_g1;TRINIT…
GO:0004842	ubiquitin-protein transferase activity	44	912	0.000362547	TRINITY_DN113632_c0_g2;TRINITY_DN114774_c0_g1;TRINITY_DN115021_c0_g1;TRINITY_DN115464_c0_g1;TRINITY_DN116380_c0_g1;TRINITY_DN116766_c0_g1;TRINITY_DN116872_c0_g1;TRINITY_DN117785_c0_g1;TRINITY_DN118736_c4_g1;TRINITY_DN118862_c6_g2;TRINITY_DN118979_c1_g2;TRINITY_DN119101_c18_g1;TRINITY_DN119179_c0_g1;TRINITY_DN122092_c0_g3;TRINITY_DN123062_c0_g1;TRINITY_DN123402_c0_g3;TRINITY_DN123461_c10_g1;TRINIT…
GO:0008017	microtubule binding	41	812	0.000227734	TRINITY_DN113125_c0_g1;TRINITY_DN113976_c0_g2;TRINITY_DN115471_c1_g2;TRINITY_DN116520_c0_g1;TRINITY_DN116534_c2_g3;TRINITY_DN117635_c2_g1;TRINITY_DN117721_c1_g2;TRINITY_DN118265_c0_g2;TRINITY_DN118795_c3_g1;TRINITY_DN118981_c3_g3;TRINITY_DN119015_c1_g1;TRINITY_DN120251_c9_g1;TRINITY_DN120288_c2_g1;TRINITY_DN120816_c1_g2;TRINITY_DN121815_c0_g3;TRINITY_DN122929_c0_g2;TRINITY_DN124091_c0_g2;TRINITY_…
GO:0003678	DNA helicase activity	12	142	0.000664751	TRINITY_DN118263_c5_g1;TRINITY_DN121547_c4_g1;TRINITY_DN123401_c0_g1;TRINITY_DN125136_c0_g1;TRINITY_DN125948_c4_g1;TRINITY_DN126205_c2_g3;TRINITY_DN126475_c0_g1;TRINITY_DN128446_c0_g2;TRINITY_DN128588_c2_g1;TRINITY_DN129298_c0_g2;TRINITY_DN129786_c1_g1;TRINITY_DN130130_c0_g2
GO:0004003	ATP-dependent DNA helicase activity	10	89	0.000191551	TRINITY_DN118263_c5_g1;TRINITY_DN121547_c4_g1;TRINITY_DN123401_c0_g1;TRINITY_DN125136_c0_g1;TRINITY_DN126205_c2_g3;TRINITY_DN126475_c0_g1;TRINITY_DN128446_c0_g2;TRINITY_DN129298_c0_g2;TRINITY_DN129786_c1_g1;TRINITY_DN130130_c0_g2
GO:0016891	endoribonuclease activity, producing 5'-phosphomonoesters	7	65	0.0022157	TRINITY_DN124292_c0_g2;TRINITY_DN128908_c2_g1;TRINITY_DN129412_c1_g2;TRINITY_DN130704_c0_g1;TRINITY_DN130766_c3_g1;TRINITY_DN130766_c3_g3;TRINITY_DN130766_c3_g4
GO:0005501	retinoid binding	5	33	0.00208935	TRINITY_DN123051_c1_g3;TRINITY_DN123476_c0_g1;TRINITY_DN123506_c0_g1;TRINITY_DN124937_c1_g1;TRINITY_DN127456_c1_g1
GO:0016892	endoribonuclease activity, producing 3'-phosphomonoesters	5	19	0.000141454	TRINITY_DN124292_c0_g2;TRINITY_DN128908_c2_g1;TRINITY_DN129412_c1_g2;TRINITY_DN130766_c3_g3;TRINITY_DN130766_c3_g4
GO:0005004	GPI-linked ephrin receptor activity	4	19	0.00167976	TRINITY_DN121962_c1_g1;TRINITY_DN122200_c7_g1;TRINITY_DN123322_c0_g1;TRINITY_DN124894_c0_g1
GO:0070551	endoribonuclease activity, cleaving siRNA-paired mRNA	5	10	3.78053e-06	TRINITY_DN124292_c0_g2;TRINITY_DN128908_c2_g1;TRINITY_DN129412_c1_g2;TRINITY_DN130766_c3_g3;TRINITY_DN130766_c3_g4
GO:0017116	single-stranded DNA-dependent ATP-dependent DNA helicase activity	3	10	0.00225366	TRINITY_DN123401_c0_g1;TRINITY_DN126205_c2_g3;TRINITY_DN128446_c0_g2
GO:0004331	fructose-2,6-bisphosphate 2-phosphatase activity	3	9	0.00161093	TRINITY_DN124735_c0_g1;TRINITY_DN126650_c3_g1;TRINITY_DN130450_c12_g3
GO:0004348	glucosylceramidase activity	3	9	0.00161093	TRINITY_DN114640_c0_g1;TRINITY_DN130354_c1_g1;TRINITY_DN131772_c3_g1
GO:0004969	histamine receptor activity	3	9	0.00161093	TRINITY_DN123542_c0_g1;TRINITY_DN124270_c0_g2;TRINITY_DN125812_c4_g2
GO:0051021	GDP-dissociation inhibitor binding	3	9	0.00161093	TRINITY_DN116597_c0_g1;TRINITY_DN123325_c0_g1;TRINITY_DN128566_c0_g1
GO:0070080	titin Z domain binding	3	9	0.00161093	TRINITY_DN115886_c0_g1;TRINITY_DN119104_c3_g6;TRINITY_DN125103_c0_g3
GO:0046922	peptide-O-fucosyltransferase activity	2	3	0.00229718	TRINITY_DN119047_c0_g1;TRINITY_DN128221_c0_g5
GO molecular function categories significantly enriched by highly expressed genes in M. pilosus compared with R. ferrumequinum.
GO ID	Description	out (1,043)	All (31,666)	pvalue	Genes
GO:0003924	GTPase activity	28	485	0.00320213	TRINITY_DN119449_c5_g3;TRINITY_DN120572_c1_g2;TRINITY_DN120689_c2_g3;TRINITY_DN120724_c8_g2;TRINITY_DN120745_c2_g2;TRINITY_DN121002_c2_g3;TRINITY_DN121875_c10_g3;TRINITY_DN122405_c0_g2;TRINITY_DN122802_c0_g1;TRINITY_DN123325_c0_g2;TRINITY_DN124297_c0_g1;TRINITY_DN125329_c1_g1;TRINITY_DN125415_c7_g1;TRINITY_DN125744_c4_g1;TRINITY_DN125881_c1_g1;TRINITY_DN126019_c0_g1;TRINITY_DN127112_c1_g2;TRINITY…
GO:0030594	neurotransmitter receptor activity	17	229	0.00163522	TRINITY_DN118739_c0_g3;TRINITY_DN120011_c2_g3;TRINITY_DN122282_c0_g1;TRINITY_DN122566_c0_g2;TRINITY_DN122655_c4_g1;TRINITY_DN122690_c1_g2;TRINITY_DN122690_c1_g4;TRINITY_DN124115_c0_g1;TRINITY_DN125779_c0_g2;TRINITY_DN127728_c4_g1;TRINITY_DN128330_c0_g1;TRINITY_DN129264_c1_g6;TRINITY_DN130164_c2_g3;TRINITY_DN130440_c0_g1;TRINITY_DN130686_c0_g4;TRINITY_DN130756_c1_g1;TRINITY_DN131576_c2_g2
GO:0005230	extracellular ligand-gated ion channel activity	15	171	0.0005642	TRINITY_DN120011_c2_g3;TRINITY_DN122566_c0_g2;TRINITY_DN122655_c4_g1;TRINITY_DN122690_c1_g2;TRINITY_DN122690_c1_g4;TRINITY_DN125779_c0_g2;TRINITY_DN126639_c6_g1;TRINITY_DN127728_c4_g1;TRINITY_DN129264_c1_g6;TRINITY_DN129820_c5_g1;TRINITY_DN130164_c2_g3;TRINITY_DN130440_c0_g1;TRINITY_DN130686_c0_g4;TRINITY_DN130756_c1_g1;TRINITY_DN131576_c2_g2
GO:0005231	excitatory extracellular ligand-gated ion channel activity	13	122	0.000199098	TRINITY_DN120011_c2_g3;TRINITY_DN122566_c0_g2;TRINITY_DN122655_c4_g1;TRINITY_DN122690_c1_g2;TRINITY_DN122690_c1_g4;TRINITY_DN125779_c0_g2;TRINITY_DN126639_c6_g1;TRINITY_DN127728_c4_g1;TRINITY_DN129264_c1_g6;TRINITY_DN129820_c5_g1;TRINITY_DN130164_c2_g3;TRINITY_DN130686_c0_g4;TRINITY_DN130756_c1_g1
GO:0022824	transmitter-gated ion channel activity	13	139	0.000707947	TRINITY_DN120011_c2_g3;TRINITY_DN122566_c0_g2;TRINITY_DN122655_c4_g1;TRINITY_DN122690_c1_g2;TRINITY_DN122690_c1_g4;TRINITY_DN125779_c0_g2;TRINITY_DN127728_c4_g1;TRINITY_DN129264_c1_g6;TRINITY_DN130164_c2_g3;TRINITY_DN130440_c0_g1;TRINITY_DN130686_c0_g4;TRINITY_DN130756_c1_g1;TRINITY_DN131576_c2_g2
GO:0022835	transmitter-gated channel activity	13	139	0.000707947	TRINITY_DN120011_c2_g3;TRINITY_DN122566_c0_g2;TRINITY_DN122655_c4_g1;TRINITY_DN122690_c1_g2;TRINITY_DN122690_c1_g4;TRINITY_DN125779_c0_g2;TRINITY_DN127728_c4_g1;TRINITY_DN129264_c1_g6;TRINITY_DN130164_c2_g3;TRINITY_DN130440_c0_g1;TRINITY_DN130686_c0_g4;TRINITY_DN130756_c1_g1;TRINITY_DN131576_c2_g2
GO:0042165	neurotransmitter binding	12	123	0.000771135	TRINITY_DN118698_c11_g1;TRINITY_DN118739_c0_g3;TRINITY_DN118918_c0_g1;TRINITY_DN122566_c0_g2;TRINITY_DN122690_c1_g2;TRINITY_DN122690_c1_g4;TRINITY_DN123955_c1_g4;TRINITY_DN128330_c0_g1;TRINITY_DN129372_c1_g1;TRINITY_DN129820_c5_g1;TRINITY_DN130440_c0_g1;TRINITY_DN130756_c1_g1
GO:0050840	extracellular matrix binding	12	134	0.00162774	TRINITY_DN118772_c0_g1;TRINITY_DN120264_c0_g2;TRINITY_DN121598_c0_g3;TRINITY_DN122624_c3_g2;TRINITY_DN126399_c2_g1;TRINITY_DN126543_c0_g1;TRINITY_DN127381_c4_g1;TRINITY_DN128200_c3_g1;TRINITY_DN128425_c0_g1;TRINITY_DN129211_c0_g1;TRINITY_DN129767_c2_g1;TRINITY_DN129887_c1_g1
GO:0043236	laminin binding	9	68	0.000379944	TRINITY_DN118772_c0_g1;TRINITY_DN122624_c3_g2;TRINITY_DN126399_c2_g1;TRINITY_DN126543_c0_g1;TRINITY_DN127381_c4_g1;TRINITY_DN128200_c3_g1;TRINITY_DN128425_c0_g1;TRINITY_DN129211_c0_g1;TRINITY_DN129887_c1_g1
GO:0042162	telomeric DNA binding	8	78	0.00413084	TRINITY_DN114867_c0_g1;TRINITY_DN121687_c0_g1;TRINITY_DN125126_c0_g1;TRINITY_DN126870_c0_g1;TRINITY_DN129231_c0_g1;TRINITY_DN131486_c3_g3;TRINITY_DN131495_c3_g3;TRINITY_DN131729_c1_g2
GO:0036442	hydrogen-exporting ATPase activity	7	50	0.00119627	TRINITY_DN117749_c10_g1;TRINITY_DN120918_c3_g5;TRINITY_DN121006_c1_g1;TRINITY_DN122935_c0_g4;TRINITY_DN123304_c1_g7;TRINITY_DN124467_c1_g1;TRINITY_DN130442_c5_g1
GO:0015464	acetylcholine receptor activity	7	56	0.00234263	TRINITY_DN122282_c0_g1;TRINITY_DN122566_c0_g2;TRINITY_DN122690_c1_g2;TRINITY_DN122690_c1_g4;TRINITY_DN128330_c0_g1;TRINITY_DN130686_c0_g4;TRINITY_DN130756_c1_g1
GO:0008525	phosphatidylcholine transporter activity	6	43	0.00270841	TRINITY_DN115905_c1_g2;TRINITY_DN117074_c4_g1;TRINITY_DN120448_c1_g1;TRINITY_DN126991_c0_g2;TRINITY_DN130995_c0_g3;TRINITY_DN130995_c1_g2
GO:1990050	phosphatidic acid transporter activity	5	28	0.00200764	TRINITY_DN115905_c1_g2;TRINITY_DN117074_c4_g1;TRINITY_DN117744_c0_g1;TRINITY_DN130995_c0_g3;TRINITY_DN130995_c1_g2
GO:0008526	phosphatidylinositol transporter activity	5	32	0.00369063	TRINITY_DN115905_c1_g2;TRINITY_DN117074_c4_g1;TRINITY_DN126991_c0_g2;TRINITY_DN130995_c0_g3;TRINITY_DN130995_c1_g2
GO:0042166	acetylcholine binding	5	32	0.00369063	TRINITY_DN122566_c0_g2;TRINITY_DN122690_c1_g2;TRINITY_DN122690_c1_g4;TRINITY_DN128330_c0_g1;TRINITY_DN130756_c1_g1
GO:0017095	heparan sulfate 6-O-sulfotransferase activity	4	15	0.00119429	TRINITY_DN117139_c1_g2;TRINITY_DN121748_c0_g4;TRINITY_DN129963_c1_g1;TRINITY_DN131157_c1_g1
GO:0008240	tripeptidyl-peptidase activity	3	9	0.00257883	TRINITY_DN126363_c1_g1;TRINITY_DN126363_c1_g6;TRINITY_DN126380_c0_g6
GO:0070573	metallodipeptidase activity	3	9	0.00257883	TRINITY_DN121642_c0_g1;TRINITY_DN126363_c1_g1;TRINITY_DN126363_c1_g6
GO:0003858	3-hydroxybutyrate dehydrogenase activity	2	3	0.00318036	TRINITY_DN121778_c1_g1;TRINITY_DN124599_c0_g1

## Sheet: cell component
GO cell component categories significantly enriched by highly expressed genes in R. ferrumequinum compared with M. pilosus.
GO ID	Description	out (1,006)	All (34,654)	pvalue	Genes
GO:0097458	neuron part	194	5591	0.00391246	TRINITY_DN113125_c0_g1;TRINITY_DN113316_c0_g2;TRINITY_DN113320_c0_g1;TRINITY_DN113544_c0_g1;TRINITY_DN113976_c0_g2;TRINITY_DN114177_c0_g1;TRINITY_DN114486_c0_g1;TRINITY_DN115027_c0_g1;TRINITY_DN115464_c0_g1;TRINITY_DN115471_c1_g2;TRINITY_DN115480_c0_g1;TRINITY_DN115633_c0_g3;TRINITY_DN115848_c0_g1;TRINITY_DN116520_c0_g1;TRINITY_DN116521_c0_g1;TRINITY_DN116659_c1_g2;TRINITY_DN116686_c0_g1;TRINITY_…
GO:0030424	axon	102	2649	0.00216285	TRINITY_DN113125_c0_g1;TRINITY_DN113976_c0_g2;TRINITY_DN114177_c0_g1;TRINITY_DN115027_c0_g1;TRINITY_DN115471_c1_g2;TRINITY_DN115480_c0_g1;TRINITY_DN115633_c0_g3;TRINITY_DN115848_c0_g1;TRINITY_DN116520_c0_g1;TRINITY_DN116521_c0_g1;TRINITY_DN116686_c0_g1;TRINITY_DN116766_c0_g1;TRINITY_DN117067_c7_g3;TRINITY_DN117391_c0_g1;TRINITY_DN117699_c4_g1;TRINITY_DN117721_c1_g2;TRINITY_DN118267_c0_g2;TRINITY_…
GO:0044456	synapse part	95	2562	0.00848129	TRINITY_DN113316_c0_g2;TRINITY_DN114177_c0_g1;TRINITY_DN114486_c0_g1;TRINITY_DN115464_c0_g1;TRINITY_DN116521_c0_g1;TRINITY_DN116659_c1_g2;TRINITY_DN117391_c0_g1;TRINITY_DN117699_c4_g1;TRINITY_DN118031_c7_g2;TRINITY_DN118269_c0_g1;TRINITY_DN118317_c2_g1;TRINITY_DN118651_c0_g1;TRINITY_DN118947_c6_g1;TRINITY_DN118981_c3_g3;TRINITY_DN119015_c1_g1;TRINITY_DN119104_c3_g6;TRINITY_DN119107_c0_g1;TRINITY_…
GO:0030425	dendrite	88	2263	0.00329736	TRINITY_DN113316_c0_g2;TRINITY_DN113320_c0_g1;TRINITY_DN113544_c0_g1;TRINITY_DN115027_c0_g1;TRINITY_DN115464_c0_g1;TRINITY_DN115471_c1_g2;TRINITY_DN115480_c0_g1;TRINITY_DN115848_c0_g1;TRINITY_DN116686_c0_g1;TRINITY_DN117067_c7_g3;TRINITY_DN117632_c4_g1;TRINITY_DN117699_c4_g1;TRINITY_DN118088_c2_g1;TRINITY_DN118203_c5_g1;TRINITY_DN118269_c0_g1;TRINITY_DN118651_c0_g1;TRINITY_DN118795_c3_g1;TRINITY_…
GO:0097447	dendritic tree	88	2264	0.00333695	TRINITY_DN113316_c0_g2;TRINITY_DN113320_c0_g1;TRINITY_DN113544_c0_g1;TRINITY_DN115027_c0_g1;TRINITY_DN115464_c0_g1;TRINITY_DN115471_c1_g2;TRINITY_DN115480_c0_g1;TRINITY_DN115848_c0_g1;TRINITY_DN116686_c0_g1;TRINITY_DN117067_c7_g3;TRINITY_DN117632_c4_g1;TRINITY_DN117699_c4_g1;TRINITY_DN118088_c2_g1;TRINITY_DN118203_c5_g1;TRINITY_DN118269_c0_g1;TRINITY_DN118651_c0_g1;TRINITY_DN118795_c3_g1;TRINITY_…
GO:0033267	axon part	69	1668	0.00213436	TRINITY_DN113125_c0_g1;TRINITY_DN113976_c0_g2;TRINITY_DN114177_c0_g1;TRINITY_DN115471_c1_g2;TRINITY_DN115633_c0_g3;TRINITY_DN115848_c0_g1;TRINITY_DN116520_c0_g1;TRINITY_DN116521_c0_g1;TRINITY_DN116686_c0_g1;TRINITY_DN117067_c7_g3;TRINITY_DN117699_c4_g1;TRINITY_DN117721_c1_g2;TRINITY_DN118651_c0_g1;TRINITY_DN118947_c6_g1;TRINITY_DN118981_c3_g3;TRINITY_DN119015_c1_g1;TRINITY_DN119107_c0_g1;TRINITY_…
GO:0098793	presynapse	62	1332	0.000200113	TRINITY_DN114177_c0_g1;TRINITY_DN114486_c0_g1;TRINITY_DN116659_c1_g2;TRINITY_DN117391_c0_g1;TRINITY_DN117699_c4_g1;TRINITY_DN118031_c7_g2;TRINITY_DN118651_c0_g1;TRINITY_DN118947_c6_g1;TRINITY_DN119107_c0_g1;TRINITY_DN119218_c3_g3;TRINITY_DN120153_c3_g1;TRINITY_DN120564_c5_g1;TRINITY_DN120906_c1_g1;TRINITY_DN121041_c0_g1;TRINITY_DN121285_c0_g1;TRINITY_DN121815_c0_g3;TRINITY_DN121845_c3_g1;TRINITY_…
GO:0030427	site of polarized growth	37	794	0.00356899	TRINITY_DN113125_c0_g1;TRINITY_DN113976_c0_g2;TRINITY_DN115027_c0_g1;TRINITY_DN115471_c1_g2;TRINITY_DN115480_c0_g1;TRINITY_DN115848_c0_g1;TRINITY_DN116520_c0_g1;TRINITY_DN116686_c0_g1;TRINITY_DN117067_c7_g3;TRINITY_DN117699_c4_g1;TRINITY_DN117721_c1_g2;TRINITY_DN118981_c3_g3;TRINITY_DN119647_c0_g1;TRINITY_DN119681_c4_g1;TRINITY_DN120251_c9_g1;TRINITY_DN122908_c0_g1;TRINITY_DN123335_c7_g2;TRINITY_…
GO:0005874	microtubule	35	737	0.00336403	TRINITY_DN113125_c0_g1;TRINITY_DN113976_c0_g2;TRINITY_DN114177_c0_g1;TRINITY_DN115471_c1_g2;TRINITY_DN115633_c0_g3;TRINITY_DN116520_c0_g1;TRINITY_DN117721_c1_g2;TRINITY_DN118317_c2_g1;TRINITY_DN119015_c1_g1;TRINITY_DN119107_c0_g1;TRINITY_DN120251_c9_g1;TRINITY_DN120355_c0_g5;TRINITY_DN120473_c4_g1;TRINITY_DN120689_c2_g2;TRINITY_DN121815_c0_g3;TRINITY_DN124722_c2_g1;TRINITY_DN125555_c1_g2;TRINITY_…
GO:0005802	trans-Golgi network	28	582	0.00687419	TRINITY_DN113944_c0_g1;TRINITY_DN114177_c0_g1;TRINITY_DN114549_c1_g1;TRINITY_DN118812_c1_g1;TRINITY_DN119179_c0_g1;TRINITY_DN119851_c0_g1;TRINITY_DN121545_c1_g1;TRINITY_DN121876_c0_g1;TRINITY_DN123080_c1_g1;TRINITY_DN123696_c4_g3;TRINITY_DN123981_c0_g4;TRINITY_DN124310_c0_g3;TRINITY_DN125710_c1_g1;TRINITY_DN125818_c5_g3;TRINITY_DN126750_c3_g1;TRINITY_DN126847_c6_g2;TRINITY_DN127197_c0_g1;TRINITY_…
GO:0005881	cytoplasmic microtubule	14	229	0.00739033	TRINITY_DN113125_c0_g1;TRINITY_DN113976_c0_g2;TRINITY_DN116520_c0_g1;TRINITY_DN117721_c1_g2;TRINITY_DN120251_c9_g1;TRINITY_DN120689_c2_g2;TRINITY_DN125632_c0_g1;TRINITY_DN127614_c1_g3;TRINITY_DN128255_c0_g1;TRINITY_DN129628_c0_g1;TRINITY_DN131392_c2_g1;TRINITY_DN131448_c2_g1;TRINITY_DN131771_c2_g1;TRINITY_DN131780_c2_g3
GO:0070578	RISC-loading complex	6	28	0.000128469	TRINITY_DN124292_c0_g2;TRINITY_DN128908_c2_g1;TRINITY_DN129412_c1_g2;TRINITY_DN130766_c3_g1;TRINITY_DN130766_c3_g3;TRINITY_DN130766_c3_g4
GO:0035068	micro-ribonucleoprotein complex	6	42	0.00126659	TRINITY_DN124292_c0_g2;TRINITY_DN128908_c2_g1;TRINITY_DN129412_c1_g2;TRINITY_DN130766_c3_g1;TRINITY_DN130766_c3_g3;TRINITY_DN130766_c3_g4
GO:0016442	RISC complex	6	47	0.00229348	TRINITY_DN124292_c0_g2;TRINITY_DN128908_c2_g1;TRINITY_DN129412_c1_g2;TRINITY_DN130766_c3_g1;TRINITY_DN130766_c3_g3;TRINITY_DN130766_c3_g4
GO:0031332	RNAi effector complex	6	47	0.00229348	TRINITY_DN124292_c0_g2;TRINITY_DN128908_c2_g1;TRINITY_DN129412_c1_g2;TRINITY_DN130766_c3_g1;TRINITY_DN130766_c3_g3;TRINITY_DN130766_c3_g4
GO:0000808	origin recognition complex	4	23	0.00402399	TRINITY_DN123494_c3_g2;TRINITY_DN125930_c1_g1;TRINITY_DN129480_c2_g2;TRINITY_DN130901_c3_g2
GO:0005664	nuclear origin of replication recognition complex	4	23	0.00402399	TRINITY_DN123494_c3_g2;TRINITY_DN125930_c1_g1;TRINITY_DN129480_c2_g2;TRINITY_DN130901_c3_g2
GO:0034388	Pwp2p-containing subcomplex of 90S preribosome	3	12	0.00440982	TRINITY_DN128655_c0_g1;TRINITY_DN129857_c0_g3;TRINITY_DN131529_c3_g1
GO:0005920	smooth septate junction	2	5	0.00794182	TRINITY_DN121285_c0_g1;TRINITY_DN129502_c0_g1
GO:0072589	box H/ACA scaRNP complex	2	5	0.00794182	TRINITY_DN118385_c5_g3;TRINITY_DN124102_c10_g1
GO cell component categories significantly enriched by highly expressed genes in M. pilosus compared with R. ferrumequinum.
GO ID	Description	out (1,164)	All (34,654)	pvalue	Genes
GO:0005622	intracellular	1041	30010	0.00173936	TRINITY_DN113011_c0_g1;TRINITY_DN113412_c0_g1;TRINITY_DN113592_c0_g1;TRINITY_DN113647_c0_g1;TRINITY_DN113714_c0_g1;TRINITY_DN113849_c0_g1;TRINITY_DN114200_c0_g1;TRINITY_DN114421_c0_g1;TRINITY_DN114538_c0_g1;TRINITY_DN114752_c0_g2;TRINITY_DN114852_c0_g1;TRINITY_DN114867_c0_g1;TRINITY_DN114938_c0_g1;TRINITY_DN114987_c0_g1;TRINITY_DN115207_c0_g1;TRINITY_DN115213_c0_g1;TRINITY_DN115225_c0_g2;TRINITY_…
GO:0044424	intracellular part	1036	29861	0.00198632	TRINITY_DN113011_c0_g1;TRINITY_DN113412_c0_g1;TRINITY_DN113592_c0_g1;TRINITY_DN113647_c0_g1;TRINITY_DN113714_c0_g1;TRINITY_DN113849_c0_g1;TRINITY_DN114200_c0_g1;TRINITY_DN114421_c0_g1;TRINITY_DN114538_c0_g1;TRINITY_DN114752_c0_g2;TRINITY_DN114852_c0_g1;TRINITY_DN114867_c0_g1;TRINITY_DN114938_c0_g1;TRINITY_DN114987_c0_g1;TRINITY_DN115207_c0_g1;TRINITY_DN115213_c0_g1;TRINITY_DN115225_c0_g2;TRINITY_…
GO:0044444	cytoplasmic part	750	20992	0.00323703	TRINITY_DN113412_c0_g1;TRINITY_DN113592_c0_g1;TRINITY_DN113647_c0_g1;TRINITY_DN113714_c0_g1;TRINITY_DN113849_c0_g1;TRINITY_DN114200_c0_g1;TRINITY_DN114421_c0_g1;TRINITY_DN114538_c0_g1;TRINITY_DN114752_c0_g2;TRINITY_DN114852_c0_g1;TRINITY_DN114867_c0_g1;TRINITY_DN114938_c0_g1;TRINITY_DN114987_c0_g1;TRINITY_DN115207_c0_g1;TRINITY_DN115213_c0_g1;TRINITY_DN115225_c0_g2;TRINITY_DN115314_c1_g1;TRINITY_…
GO:0042995	cell projection	261	6614	0.00212594	TRINITY_DN113412_c0_g1;TRINITY_DN113647_c0_g1;TRINITY_DN114200_c0_g1;TRINITY_DN114682_c0_g1;TRINITY_DN115207_c0_g1;TRINITY_DN115905_c1_g2;TRINITY_DN116173_c2_g1;TRINITY_DN116202_c0_g1;TRINITY_DN116211_c0_g1;TRINITY_DN116450_c0_g1;TRINITY_DN116547_c1_g1;TRINITY_DN116647_c0_g1;TRINITY_DN116778_c1_g3;TRINITY_DN117074_c4_g1;TRINITY_DN117198_c0_g6;TRINITY_DN117369_c0_g1;TRINITY_DN117576_c2_g1;TRINITY_…
GO:0097458	neuron part	224	5591	0.00228262	TRINITY_DN113412_c0_g1;TRINITY_DN113647_c0_g1;TRINITY_DN114200_c0_g1;TRINITY_DN114682_c0_g1;TRINITY_DN116047_c0_g1;TRINITY_DN116173_c2_g1;TRINITY_DN116202_c0_g1;TRINITY_DN116211_c0_g1;TRINITY_DN116450_c0_g1;TRINITY_DN116547_c1_g1;TRINITY_DN116647_c0_g1;TRINITY_DN116778_c1_g3;TRINITY_DN117198_c0_g6;TRINITY_DN117631_c7_g1;TRINITY_DN117688_c2_g2;TRINITY_DN117749_c10_g1;TRINITY_DN117825_c3_g3;TRINITY…
GO:0045202	synapse	141	3157	0.00029625	TRINITY_DN113412_c0_g1;TRINITY_DN113592_c0_g1;TRINITY_DN113647_c0_g1;TRINITY_DN115225_c0_g2;TRINITY_DN115905_c1_g2;TRINITY_DN115984_c0_g1;TRINITY_DN116047_c0_g1;TRINITY_DN116450_c0_g1;TRINITY_DN116547_c1_g1;TRINITY_DN116647_c0_g1;TRINITY_DN116778_c1_g3;TRINITY_DN117074_c4_g1;TRINITY_DN117198_c0_g6;TRINITY_DN117749_c10_g1;TRINITY_DN117825_c3_g3;TRINITY_DN117894_c2_g1;TRINITY_DN118005_c11_g1;TRINIT…
GO:0044456	synapse part	117	2562	0.000442467	TRINITY_DN113412_c0_g1;TRINITY_DN113647_c0_g1;TRINITY_DN116047_c0_g1;TRINITY_DN116450_c0_g1;TRINITY_DN116547_c1_g1;TRINITY_DN116647_c0_g1;TRINITY_DN116778_c1_g3;TRINITY_DN117198_c0_g6;TRINITY_DN117749_c10_g1;TRINITY_DN117825_c3_g3;TRINITY_DN117894_c2_g1;TRINITY_DN118005_c11_g1;TRINITY_DN118126_c1_g1;TRINITY_DN118618_c3_g1;TRINITY_DN118695_c1_g1;TRINITY_DN119744_c4_g1;TRINITY_DN119756_c0_g1;TRINIT…
GO:0030424	axon	116	2649	0.00202855	TRINITY_DN113647_c0_g1;TRINITY_DN114200_c0_g1;TRINITY_DN114682_c0_g1;TRINITY_DN116173_c2_g1;TRINITY_DN116547_c1_g1;TRINITY_DN116647_c0_g1;TRINITY_DN116778_c1_g3;TRINITY_DN117198_c0_g6;TRINITY_DN117749_c10_g1;TRINITY_DN117825_c3_g3;TRINITY_DN118005_c11_g1;TRINITY_DN118520_c1_g1;TRINITY_DN118618_c3_g1;TRINITY_DN118695_c1_g1;TRINITY_DN119317_c6_g4;TRINITY_DN120011_c2_g3;TRINITY_DN120032_c3_g2;TRINIT…
GO:0098793	presynapse	67	1332	0.000728417	TRINITY_DN113647_c0_g1;TRINITY_DN116047_c0_g1;TRINITY_DN117749_c10_g1;TRINITY_DN117825_c3_g3;TRINITY_DN118005_c11_g1;TRINITY_DN118126_c1_g1;TRINITY_DN118618_c3_g1;TRINITY_DN118695_c1_g1;TRINITY_DN119744_c4_g1;TRINITY_DN119776_c1_g1;TRINITY_DN120011_c2_g3;TRINITY_DN120032_c3_g2;TRINITY_DN120586_c5_g1;TRINITY_DN120689_c2_g3;TRINITY_DN120715_c0_g1;TRINITY_DN120897_c1_g4;TRINITY_DN121812_c0_g2;TRINIT…
GO:0097060	synaptic membrane	54	973	0.000248216	TRINITY_DN113412_c0_g1;TRINITY_DN116647_c0_g1;TRINITY_DN116778_c1_g3;TRINITY_DN117894_c2_g1;TRINITY_DN118618_c3_g1;TRINITY_DN119744_c4_g1;TRINITY_DN119756_c0_g1;TRINITY_DN119758_c3_g1;TRINITY_DN120011_c2_g3;TRINITY_DN120032_c3_g2;TRINITY_DN120586_c5_g1;TRINITY_DN122178_c0_g1;TRINITY_DN122282_c0_g1;TRINITY_DN122566_c0_g2;TRINITY_DN122678_c1_g2;TRINITY_DN122690_c1_g2;TRINITY_DN122690_c1_g4;TRINITY_…
GO:0045211	postsynaptic membrane	41	699	0.000454722	TRINITY_DN113412_c0_g1;TRINITY_DN116647_c0_g1;TRINITY_DN116778_c1_g3;TRINITY_DN117894_c2_g1;TRINITY_DN118618_c3_g1;TRINITY_DN119756_c0_g1;TRINITY_DN119758_c3_g1;TRINITY_DN120011_c2_g3;TRINITY_DN122282_c0_g1;TRINITY_DN122566_c0_g2;TRINITY_DN122678_c1_g2;TRINITY_DN122690_c1_g2;TRINITY_DN122690_c1_g4;TRINITY_DN123098_c6_g1;TRINITY_DN124590_c2_g1;TRINITY_DN124807_c1_g2;TRINITY_DN125300_c1_g1;TRINITY_…
GO:0036064	ciliary basal body	24	353	0.000955065	TRINITY_DN115207_c0_g1;TRINITY_DN119013_c4_g1;TRINITY_DN119251_c0_g1;TRINITY_DN119327_c2_g1;TRINITY_DN119482_c0_g1;TRINITY_DN120741_c1_g1;TRINITY_DN121213_c8_g3;TRINITY_DN121337_c3_g1;TRINITY_DN122690_c1_g3;TRINITY_DN122753_c0_g2;TRINITY_DN123457_c7_g1;TRINITY_DN124297_c0_g1;TRINITY_DN124299_c0_g1;TRINITY_DN125034_c0_g1;TRINITY_DN125828_c0_g1;TRINITY_DN126370_c3_g1;TRINITY_DN126691_c4_g1;TRINITY_…
GO:0031234	extrinsic component of cytoplasmic side of plasma membrane	22	307	0.000773126	TRINITY_DN117688_c2_g2;TRINITY_DN119327_c2_g1;TRINITY_DN120586_c5_g1;TRINITY_DN120724_c8_g2;TRINITY_DN120931_c6_g1;TRINITY_DN120934_c0_g2;TRINITY_DN121812_c0_g2;TRINITY_DN122341_c0_g1;TRINITY_DN122802_c0_g1;TRINITY_DN123061_c0_g3;TRINITY_DN123775_c2_g3;TRINITY_DN124181_c6_g2;TRINITY_DN125415_c7_g1;TRINITY_DN125611_c2_g1;TRINITY_DN127101_c2_g1;TRINITY_DN127112_c1_g2;TRINITY_DN128267_c1_g2;TRINITY_…
GO:0044327	dendritic spine head	9	90	0.00326911	TRINITY_DN113412_c0_g1;TRINITY_DN119756_c0_g1;TRINITY_DN119758_c3_g1;TRINITY_DN121038_c0_g1;TRINITY_DN128513_c1_g1;TRINITY_DN130835_c12_g1;TRINITY_DN131433_c1_g6;TRINITY_DN131768_c0_g3;TRINITY_DN131768_c2_g4
GO:0033176	proton-transporting V-type ATPase complex	8	63	0.0011915	TRINITY_DN117749_c10_g1;TRINITY_DN120918_c3_g5;TRINITY_DN121006_c1_g1;TRINITY_DN122935_c0_g4;TRINITY_DN123304_c1_g7;TRINITY_DN124467_c1_g1;TRINITY_DN130442_c5_g1;TRINITY_DN130834_c2_g1
GO:0016471	vacuolar proton-transporting V-type ATPase complex	7	54	0.00211676	TRINITY_DN117749_c10_g1;TRINITY_DN120918_c3_g5;TRINITY_DN121006_c1_g1;TRINITY_DN122935_c0_g4;TRINITY_DN123304_c1_g7;TRINITY_DN124467_c1_g1;TRINITY_DN130442_c5_g1
GO:0033181	plasma membrane proton-transporting V-type ATPase complex	5	30	0.00300182	TRINITY_DN121006_c1_g1;TRINITY_DN122935_c0_g4;TRINITY_DN123304_c1_g7;TRINITY_DN124467_c1_g1;TRINITY_DN130442_c5_g1
GO:0016029	subrhabdomeral cisterna	4	18	0.00265795	TRINITY_DN115905_c1_g2;TRINITY_DN117074_c4_g1;TRINITY_DN130995_c0_g3;TRINITY_DN130995_c1_g2
GO:0071781	endoplasmic reticulum cisternal network	4	18	0.00265795	TRINITY_DN115905_c1_g2;TRINITY_DN117074_c4_g1;TRINITY_DN130995_c0_g3;TRINITY_DN130995_c1_g2
GO:0032389	MutLalpha complex	2	3	0.00330629	TRINITY_DN121320_c2_g1;TRINITY_DN125768_c0_g1
